# Supplementary material for: Structure cristalline de la triple molybdate Ag0.90Al1.06Co2.94(MoO4)5
Source: Acta Crystallogr E Crystallogr Commun. 2015 Mar 21;71(Pt 4):388–91. doi: 10.1107/S2056989015005290 (PMC4438844; doi:10.1107/S2056989015005290)
Supplement: Supplementary file 1 [file e-71-00388-sup1.cif]

##############################################################################
#                                                                            #
# This CIF contains the data in a paper accepted for publication in          #
# Acta Crystallographica Section E. It conforms to the requirements of       #
# Notes for Authors for Acta Crystallographica Section E, and has been       #
# peer reviewed under the auspices of the IUCr Commission on Journals.       #
#                                                                            #
# Full details of the Crystallographic Information File format               #
# are given in the paper "The Crystallographic Information File (CIF):       #
# a New Standard Archive File for Crystallography" by S. R. Hall, F. H.      #
# Allen and I. D. Brown [Acta Cryst. (1991), A47, 655-685].                  #
#                                                                            #
# The current version of the core CIF dictionary is obtainable from          #
# ftp://ftp.iucr.org/pub/cif_core.dic.                                       #
#                                                                            #
# Software is freely available for graphical display of the structure(s)     #
# in this CIF. For information consult the CIF software page                 #
# http://www.iucr.org/resources/cif/software.                                #
#                                                                            #
# This file may be used for bona fide research purposes within the           #
# scientific community so long as proper attribution is given to the journal # 
# article from which it was obtained.                                        #
#                                                                            #
##############################################################################
data_I
_database_code_depnum_ccdc_archive 'CCDC 1054352'
_audit_creation_method     SHELXL-97
_journal_date_recd_electronic     2015-02-23
_journal_date_accepted     2015-03-14
_journal_name_full     'Acta Crystallographica, Section E'
_journal_year     2015
_journal_volume     71
_journal_issue      4
_journal_page_first     388
_journal_page_last     391
_journal_paper_category     GI
_journal_paper_doi     10.1107/S2056989015005290
_journal_coeditor_code     VN2089
_publ_contact_author_name     'Dr S. F. Ch\'erif'
_publ_contact_author_address
;
  Universit\'e de Tunis El Manar
  Facult\'e des Sciences de Tunis
  Laboratoire de Mat\'eriaux et Cristallochimie
  2092 El Manar Tunis
  Tunisia
;
_publ_contact_author_email     c.fatouma@yahoo.fr
_publ_contact_author_fax     '216 71 88 34 24'
_publ_contact_author_phone     '216 71 87 26 00'
_publ_section_title
;
Structure cristalline de la triple molybdate
Ag~0.90~Al~1.06~Co~2.94~(MoO~4~)~5~
;
_publ_section_title_footnote     .
loop_
    _publ_author_name
    _publ_author_address
    'Nasri, Rawia'
;
  Laboratoire de Mat\'eriaux et Cristallochimie
  Facult\'e des Sciences de Tunis
  Universit\'e de Tunis El Manar
  2092 El Manar Tunis
  Tunisia
;
    'Ch\'erif, Sa\"ida Fatma'
;
  Laboratoire de Mat\'eriaux et Cristallochimie
  Facult\'e des Sciences de Tunis
  Universit\'e de Tunis El Manar
  2092 El Manar Tunis
  Tunisia
;
    'Zid, Mohamed Faouzi'
;
  Laboratoire de Mat\'eriaux et Cristallochimie
  Facult\'e des Sciences de Tunis
  Universit\'e de Tunis El Manar
  2092 El Manar Tunis
  Tunisia
;
_publ_section_synopsis
;
A new triple hexakis(molybdate), Ag~0.90~Al~1.06~Co~2.94~(MoO~4~)~5~, was
synthesized using a solid-state reaction at 845 K. Dimers <i>M</i>~2~O~10~
(<i>M</i> = Co/Al) and trimers <i>M</i>~3~O~14~ link to the MoO~4~ tetrahedra
by sharing corners and form a three-dimensional framework with the
interstitial sites occupied by Ag^+^ cations.
;
_chemical_name_systematic
;
Silver aluminiun tricobalt pentakis(tetraoxidomolybdate)
;
_chemical_name_common     ?
_chemical_formula_moiety     'Ag0.90 Al1.06 Co2.94 Mo5 O20'
_chemical_formula_sum     'Ag0.90 Al1.06 Co2.94 Mo5 O20'
_chemical_formula_structural     'Ag0.90Al1.06Co2.94(MoO)5'
_chemical_formula_iupac     'Ag0.90 Al1.06 Co2.94 (Mo O4)5'
_chemical_formula_weight     1098.64
_chemical_melting_point     ?
_symmetry_cell_setting     triclinic
_symmetry_space_group_name_H-M     'P -1'
_symmetry_space_group_name_Hall     '-P 1'
loop_
    _symmetry_equiv_pos_as_xyz
    'x, y, z'
    '-x, -y, -z'
_cell_length_a     6.8547(8)
_cell_length_b     6.9410(8)
_cell_length_c     17.597(2)
_cell_angle_alpha     87.958(6)
_cell_angle_beta     87.462(6)
_cell_angle_gamma     78.818(4)
_cell_volume     820.20(16)
_cell_formula_units_Z     2
_cell_measurement_reflns_used     25
_cell_measurement_theta_min     10
_cell_measurement_theta_max     15
_cell_measurement_temperature     298(2)
_exptl_crystal_description     prism
_exptl_crystal_colour     red
_exptl_crystal_size_max     0.22
_exptl_crystal_size_mid     0.16
_exptl_crystal_size_min     0.12
_exptl_crystal_density_diffrn     4.448
_exptl_crystal_density_meas     ?
_exptl_crystal_density_method     'not measured'
_exptl_crystal_F_000     1010.92
_exptl_absorpt_coefficient_mu     7.788
_exptl_absorpt_correction_type     psi-scan
_exptl_absorpt_process_details
;
(North <i>et al.</i>, 1968)
;
_exptl_absorpt_correction_T_min     0.233
_exptl_absorpt_correction_T_max     0.407
_exptl_special_details     ?
_diffrn_ambient_temperature     298(2)
_diffrn_radiation_type     MoK\a
_diffrn_radiation_wavelength     0.71073
_diffrn_radiation_source     'fine-focus sealed tube'
_diffrn_radiation_monochromator     graphite
_diffrn_measurement_device_type     'Enraf--Nonius CAD-4'
_diffrn_measurement_method     \w/2\q
_diffrn_detector_area_resol_mean     ?
_diffrn_reflns_number     3912
_diffrn_reflns_av_R_equivalents     0.0291
_diffrn_reflns_av_sigmaI/netI     0.0291
_diffrn_reflns_theta_min     2.32
_diffrn_reflns_theta_max     26.97
_diffrn_reflns_theta_full     26.97
_diffrn_measured_fraction_theta_max     0.990
_diffrn_measured_fraction_theta_full     0.990
_diffrn_reflns_limit_h_min     -8
_diffrn_reflns_limit_h_max     1
_diffrn_reflns_limit_k_min     -8
_diffrn_reflns_limit_k_max     8
_diffrn_reflns_limit_l_min     -22
_diffrn_reflns_limit_l_max     22
_diffrn_standards_number     2
_diffrn_standards_interval_count     ?
_diffrn_standards_interval_time     120
_diffrn_standards_decay_%     1.2
loop_
    _diffrn_standard_refln_index_h
    _diffrn_standard_refln_index_k
    _diffrn_standard_refln_index_l
    -4 0 5
    -4 -1 6
_refine_special_details
;
Refinement of <i>F</i>^2^ against ALL reflections. The weighted <i>R</i>-factor
<i>wR</i> and goodness of fit <i>S</i> are based on <i>F</i>^2^, conventional
<i>R</i>-factors <i>R</i> are based on <i>F</i>, with <i>F</i> set to zero for
negative <i>F</i>^2^. The threshold expression of <i>F</i>^2^ >
\s(<i>F</i>^2^) is used only for calculating <i>R</i>-factors(gt) <i>etc</i>.
and is not relevant to the choice of reflections for refinement.
<i>R</i>-factors based on <i>F</i>^2^ are statistically about twice as large
as those based on <i>F</i>, and <i>R</i>- factors based on ALL data will be
even larger.
;
_reflns_number_total     3527
_reflns_number_gt     3086
_reflns_threshold_expression     I>2\s(I)
_refine_ls_structure_factor_coef     Fsqd
_refine_ls_matrix_type     full
_refine_ls_R_factor_all     0.0348
_refine_ls_R_factor_gt     0.0269
_refine_ls_wR_factor_gt     0.0660
_refine_ls_wR_factor_ref     0.0698
_refine_ls_goodness_of_fit_ref     1.094
_refine_ls_restrained_S_all     1.094
_refine_ls_number_reflns     3527
_refine_ls_number_parameters     287
_refine_ls_number_restraints     0
_refine_ls_weighting_scheme     calc
_refine_ls_weighting_details
         'calc w=1/[\s^2^(Fo^2^)+(0.0285P)^2^+3.7871P] where P=(Fo^2^+2Fc^2^)/3'
_atom_sites_solution_primary     direct
_atom_sites_solution_secondary     difmap
_refine_ls_shift/su_max     0.001
_refine_ls_shift/su_mean     0.000
_refine_diff_density_max     1.282
_refine_diff_density_min     -0.774
_refine_ls_extinction_method
;
SHELXL97 (Sheldrick, 2008)
;
_refine_ls_extinction_coef     0.00088(12)
_refine_ls_extinction_expression
                                  'Fc^*^=kFc[1+0.001xFc^2^\l^3^/sin(2\q)]^-1/4^'
loop_
    _atom_type_symbol
    _atom_type_description
    _atom_type_scat_dispersion_real
    _atom_type_scat_dispersion_imag
    _atom_type_scat_source
    'O' 'O' 0.0106 0.0060
                         'International Tables Vol C Tables 4.2.6.8 and 6.1.1.4'
    'Co' 'Co' 0.3494 0.9721
                         'International Tables Vol C Tables 4.2.6.8 and 6.1.1.4'
    'Mo' 'Mo' -1.6832 0.6857
                         'International Tables Vol C Tables 4.2.6.8 and 6.1.1.4'
    'Ag' 'Ag' -0.8971 1.1015
                         'International Tables Vol C Tables 4.2.6.8 and 6.1.1.4'
    'Al' 'Al' 0.0645 0.0514
                         'International Tables Vol C Tables 4.2.6.8 and 6.1.1.4'
_computing_data_collection
;
CAD-4 EXPRESS (Duisenberg, 1992; Mac\'i\<cek & Yordanov, 1992)
;
_computing_cell_refinement
;
CAD-4 EXPRESS (Duisenberg, 1992; Mac\'i\<cek & Yordanov, 1992)
;
_computing_data_reduction
;
XCAD4 (Harms & Wocadlo, 1995)
;
_computing_structure_solution
;
SHELXS97 (Sheldrick, 2008)
;
_computing_structure_refinement
;
SHELXL97 (Sheldrick, 2008)
;
_computing_molecular_graphics
;
DIAMOND  (Brandenburg & Putz, 2001)
;
_computing_publication_material
;
WinGX (Farrugia, 2012)
;
loop_
    _atom_site_type_symbol
    _atom_site_label
    _atom_site_fract_x
    _atom_site_fract_y
    _atom_site_fract_z
    _atom_site_U_iso_or_equiv
    _atom_site_adp_type
    _atom_site_calc_flag
    _atom_site_refinement_flags
    _atom_site_occupancy
    _atom_site_symmetry_multiplicity
    _atom_site_disorder_assembly
    _atom_site_disorder_group
    Mo Mo1 0.22547(6) 0.43949(6) 0.09513(2) 0.00816(11) Uani d . 1 1 . .
    Mo Mo2 0.71279(6) 0.32538(6) 0.28488(2) 0.00936(11) Uani d . 1 1 . .
    Mo Mo3 0.77392(6) 0.80749(6) 0.52742(2) 0.00941(11) Uani d . 1 1 . .
    Mo Mo4 0.74619(6) 0.04587(6) 0.08587(2) 0.01000(11) Uani d . 1 1 . .
    Mo Mo5 0.18593(7) 0.71922(7) 0.30929(3) 0.01203(11) Uani d . 1 1 . .
    Ag Ag1 0.6084(2) 0.8428(4) 0.3355(3) 0.0375(8) Uani d P 0.486(11) 1 . .
    Ag Ag2 0.6351(7) 0.8417(3) 0.2935(6) 0.056(2) Uani d P 0.408(11) 1 . .
    Co Co1 0.66729(10) 0.58420(10) 0.11583(4) 0.0087(2) Uani d P 0.920(6) 1 . .
    Al Al1 0.66729(10) 0.58420(10) 0.11583(4) 0.0087(2) Uani d P 0.080(6) 1 . .
    Co Co2 0.68200(11) 0.32794(11) 0.49318(4) 0.0083(3) Uani d P 0.742(6) 1 . .
    Al Al2 0.68200(11) 0.32794(11) 0.49318(4) 0.0083(3) Uani d P 0.258(6) 1 . .
    Co Co3 0.27664(11) 0.92534(11) 0.12614(4) 0.0076(3) Uani d P 0.737(6) 1 . .
    Al Al3 0.27664(11) 0.92534(11) 0.12614(4) 0.0076(3) Uani d P 0.263(6) 1 . .
    Co Co4 0.24922(13) 0.19504(13) 0.26423(5) 0.0088(3) Uani d P 0.542(6) 1 . .
    Al Al4 0.24922(13) 0.19504(13) 0.26423(5) 0.0088(3) Uani d P 0.458(6) 1 . .
    O O1 0.6232(6) 0.6325(6) 0.5034(2) 0.0151(8) Uani d . 1 1 . .
    O O2 0.2678(6) 0.9019(6) 0.2444(2) 0.0170(8) Uani d . 1 1 . .
    O O3 0.3541(5) 0.6292(6) 0.1188(2) 0.0141(7) Uani d . 1 1 . .
    O O4 0.6898(6) 0.3752(6) 0.3811(2) 0.0201(8) Uani d . 1 1 . .
    O O5 0.6529(6) 0.5519(6) 0.2336(2) 0.0163(8) Uani d . 1 1 . .
    O O6 0.9815(6) 0.9588(6) 0.1222(2) 0.0216(9) Uani d . 1 1 . .
    O O7 0.2186(7) 0.4863(6) 0.2692(2) 0.0260(9) Uani d . 1 1 . .
    O O8 0.3258(6) 0.7020(6) 0.3915(2) 0.0201(8) Uani d . 1 1 . .
    O O9 1.0223(6) 0.7103(6) 0.5056(2) 0.0203(8) Uani d . 1 1 . .
    O O10 0.2933(6) 0.3839(6) 0.0016(2) 0.0198(8) Uani d . 1 1 . .
    O O11 0.7036(6) 0.0327(6) 0.4785(2) 0.0188(8) Uani d . 1 1 . .
    O O12 0.5836(5) 0.8879(5) 0.1247(2) 0.0135(7) Uani d . 1 1 . .
    O O13 0.2675(5) 0.2115(5) 0.1509(2) 0.0132(7) Uani d . 1 1 . .
    O O14 -0.0592(6) 0.7932(7) 0.3351(3) 0.0304(10) Uani d . 1 1 . .
    O O15 0.9585(6) 0.2166(6) 0.2630(2) 0.0197(8) Uani d . 1 1 . .
    O O16 -0.0250(6) 0.5351(6) 0.1053(2) 0.0209(9) Uani d . 1 1 . .
    O O17 0.7454(6) 0.0344(6) -0.0127(2) 0.0222(9) Uani d . 1 1 . .
    O O18 0.7497(7) 0.8501(6) 0.6254(2) 0.0226(9) Uani d . 1 1 . .
    O O19 0.5474(6) 0.1619(6) 0.2671(2) 0.0195(8) Uani d . 1 1 . .
    O O20 0.6641(7) 0.2928(6) 0.1097(2) 0.0236(9) Uani d . 1 1 . .
loop_
    _atom_site_aniso_label
    _atom_site_aniso_U_11
    _atom_site_aniso_U_22
    _atom_site_aniso_U_33
    _atom_site_aniso_U_12
    _atom_site_aniso_U_13
    _atom_site_aniso_U_23
    Mo1 0.0090(2) 0.0058(2) 0.0104(2) -0.00328(15) -0.00181(15) 0.00175(15)
    Mo2 0.0101(2) 0.0082(2) 0.0097(2) -0.00186(16) -0.00103(15) 0.00114(15)
    Mo3 0.0103(2) 0.0078(2) 0.0111(2) -0.00401(16) -0.00117(15) 0.00059(15)
    Mo4 0.0115(2) 0.0074(2) 0.0121(2) -0.00496(16) 0.00168(16) 0.00012(15)
    Mo5 0.0115(2) 0.0104(2) 0.0147(2) -0.00390(17) -0.00107(16) 0.00338(16)
    Ag1 0.0138(6) 0.0340(8) 0.065(2) -0.0072(5) -0.0068(7) 0.0149(8)
    Ag2 0.0357(14) 0.0136(8) 0.120(5) 0.0020(7) -0.043(2) -0.0071(13)
    Co1 0.0084(4) 0.0066(4) 0.0113(4) -0.0023(3) -0.0010(3) 0.0013(3)
    Al1 0.0084(4) 0.0066(4) 0.0113(4) -0.0023(3) -0.0010(3) 0.0013(3)
    Co2 0.0082(4) 0.0073(4) 0.0095(4) -0.0021(3) -0.0013(3) 0.0007(3)
    Al2 0.0082(4) 0.0073(4) 0.0095(4) -0.0021(3) -0.0013(3) 0.0007(3)
    Co3 0.0083(4) 0.0054(4) 0.0093(4) -0.0019(3) -0.0014(3) 0.0003(3)
    Al3 0.0083(4) 0.0054(4) 0.0093(4) -0.0019(3) -0.0014(3) 0.0003(3)
    Co4 0.0100(5) 0.0079(5) 0.0088(5) -0.0028(3) -0.0012(3) 0.0007(3)
    Al4 0.0100(5) 0.0079(5) 0.0088(5) -0.0028(3) -0.0012(3) 0.0007(3)
    O1 0.0148(18) 0.0153(19) 0.0155(18) -0.0040(15) -0.0011(14) 0.0011(14)
    O2 0.0164(19) 0.0146(19) 0.0187(19) -0.0014(15) 0.0047(15) 0.0024(15)
    O3 0.0118(17) 0.0158(19) 0.0168(18) -0.0074(15) -0.0017(14) -0.0006(14)
    O4 0.025(2) 0.021(2) 0.0146(19) -0.0043(17) -0.0020(16) 0.0007(16)
    O5 0.020(2) 0.0146(19) 0.0154(18) -0.0041(16) -0.0071(15) 0.0034(15)
    O6 0.0147(19) 0.024(2) 0.028(2) -0.0076(17) -0.0049(16) 0.0013(17)
    O7 0.034(2) 0.023(2) 0.024(2) -0.0126(19) 0.0037(18) -0.0011(17)
    O8 0.021(2) 0.018(2) 0.021(2) -0.0043(17) -0.0042(16) 0.0013(16)
    O9 0.0133(18) 0.021(2) 0.027(2) -0.0051(16) 0.0014(16) -0.0007(17)
    O10 0.028(2) 0.017(2) 0.0134(18) -0.0040(17) -0.0023(16) 0.0000(15)
    O11 0.022(2) 0.0139(19) 0.021(2) -0.0055(16) -0.0011(16) 0.0030(15)
    O12 0.0145(18) 0.0065(17) 0.0194(19) -0.0021(14) 0.0005(14) -0.0014(14)
    O13 0.0117(17) 0.0104(17) 0.0167(18) -0.0003(14) -0.0027(14) 0.0028(14)
    O14 0.016(2) 0.036(3) 0.039(3) -0.0045(19) 0.0043(18) 0.003(2)
    O15 0.017(2) 0.016(2) 0.025(2) 0.0008(16) 0.0014(16) -0.0003(16)
    O16 0.0109(18) 0.018(2) 0.033(2) -0.0019(16) -0.0022(16) 0.0047(17)
    O17 0.032(2) 0.021(2) 0.0155(19) -0.0117(18) 0.0034(17) 0.0006(16)
    O18 0.036(2) 0.018(2) 0.0149(19) -0.0101(18) 0.0015(17) -0.0017(16)
    O19 0.023(2) 0.016(2) 0.021(2) -0.0087(17) -0.0081(16) 0.0035(15)
    O20 0.031(2) 0.0101(19) 0.031(2) -0.0083(17) 0.0058(18) -0.0035(16)
_geom_special_details
;
All e.s.d.'s (except the e.s.d. in the dihedral angle between two l.s. planes)
are estimated using the full covariance matrix. The cell e.s.d.'s are taken
into account individually in the estimation of e.s.d.'s in distances, angles
and torsion angles; correlations between e.s.d.'s in cell parameters are only
used when they are defined by crystal symmetry. An approximate (isotropic)
treatment of cell e.s.d.'s is used for estimating e.s.d.'s involving l.s.
planes.
;
loop_
    _geom_bond_atom_site_label_1
    _geom_bond_atom_site_label_2
    _geom_bond_site_symmetry_2
    _geom_bond_distance
    _geom_bond_publ_flag
    Mo1 O16 . 1.720(4) .
    Mo1 O10 . 1.726(4) .
    Mo1 O3 . 1.791(4) .
    Mo1 O13 . 1.813(4) .
    Mo2 O4 . 1.735(4) .
    Mo2 O15 . 1.740(4) .
    Mo2 O5 . 1.771(4) .
    Mo2 O19 . 1.796(4) .
    Mo3 O9 . 1.736(4) .
    Mo3 O11 1_565 1.751(4) .
    Mo3 O18 . 1.754(4) .
    Mo3 O1 . 1.812(4) .
    Mo4 O17 . 1.739(4) .
    Mo4 O6 1_545 1.750(4) .
    Mo4 O20 . 1.757(4) .
    Mo4 O12 1_545 1.807(4) .
    Mo5 O14 . 1.705(4) .
    Mo5 O7 . 1.757(4) .
    Mo5 O8 . 1.758(4) .
    Mo5 O2 . 1.828(4) .
    Ag1 O14 1_655 2.237(5) .
    Ag1 O19 1_565 2.455(4) .
    Ag1 O8 . 2.484(4) .
    Ag2 O14 1_655 2.210(5) .
    Ag2 O19 1_565 2.225(5) .
    Ag2 O5 . 2.284(5) .
    Co1 O20 . 2.033(4) .
    Co1 O16 1_655 2.072(4) .
    Co1 O5 . 2.076(4) .
    Co1 O10 2_665 2.082(4) .
    Co1 O12 . 2.084(4) .
    Co1 O3 . 2.107(4) .
    Co2 O4 . 1.987(4) .
    Co2 O9 2_766 1.994(4) .
    Co2 O8 2_666 2.033(4) .
    Co2 O11 . 2.050(4) .
    Co2 O1 2_666 2.055(4) .
    Co2 O1 . 2.087(4) .
    Co3 O6 1_455 1.995(4) .
    Co3 O17 2_665 2.014(4) .
    Co3 O3 . 2.028(4) .
    Co3 O13 1_565 2.037(4) .
    Co3 O12 . 2.068(4) .
    Co3 O2 . 2.080(4) .
    Co4 O18 2_666 1.957(4) .
    Co4 O15 1_455 1.970(4) .
    Co4 O13 . 1.994(4) .
    Co4 O7 . 1.996(4) .
    Co4 O19 . 2.015(4) .
    Co4 O2 1_545 2.056(4) .
loop_
    _geom_angle_atom_site_label_1
    _geom_angle_atom_site_label_2
    _geom_angle_atom_site_label_3
    _geom_angle_site_symmetry_1
    _geom_angle_site_symmetry_3
    _geom_angle
    _geom_angle_publ_flag
    O16 Mo1 O10 . . 111.2(2) ?
    O16 Mo1 O3 . . 106.92(18) ?
    O10 Mo1 O3 . . 106.34(18) ?
    O16 Mo1 O13 . . 106.10(18) ?
    O10 Mo1 O13 . . 107.77(18) ?
    O3 Mo1 O13 . . 118.55(17) ?
    O4 Mo2 O15 . . 108.65(19) ?
    O4 Mo2 O5 . . 107.77(18) ?
    O15 Mo2 O5 . . 109.23(18) ?
    O4 Mo2 O19 . . 107.54(19) ?
    O15 Mo2 O19 . . 110.94(19) ?
    O5 Mo2 O19 . . 112.58(18) ?
    O9 Mo3 O11 . 1_565 109.69(19) ?
    O9 Mo3 O18 . . 107.9(2) ?
    O11 Mo3 O18 1_565 . 108.25(19) ?
    O9 Mo3 O1 . . 109.13(18) ?
    O11 Mo3 O1 1_565 . 111.73(18) ?
    O18 Mo3 O1 . . 110.08(18) ?
    O17 Mo4 O6 . 1_545 112.9(2) ?
    O17 Mo4 O20 . . 107.5(2) ?
    O6 Mo4 O20 1_545 . 109.6(2) ?
    O17 Mo4 O12 . 1_545 107.04(18) ?
    O6 Mo4 O12 1_545 1_545 107.18(18) ?
    O20 Mo4 O12 . 1_545 112.78(18) ?
    O14 Mo5 O7 . . 108.7(2) ?
    O14 Mo5 O8 . . 108.4(2) ?
    O7 Mo5 O8 . . 109.1(2) ?
    O14 Mo5 O2 . . 110.1(2) ?
    O7 Mo5 O2 . . 112.59(18) ?
    O8 Mo5 O2 . . 107.84(18) ?
    O14 Ag1 O19 1_655 1_565 98.42(17) ?
    O14 Ag1 O8 1_655 . 140.69(19) ?
    O19 Ag1 O8 1_565 . 120.42(15) ?
    O14 Ag2 O19 1_655 1_565 106.6(2) ?
    O14 Ag2 O5 1_655 . 99.1(2) ?
    O19 Ag2 O5 1_565 . 138.3(5) ?
    O20 Co1 O16 . 1_655 92.15(17) ?
    O20 Co1 O5 . . 88.35(16) ?
    O16 Co1 O5 1_655 . 95.76(16) ?
    O20 Co1 O10 . 2_665 92.55(16) ?
    O16 Co1 O10 1_655 2_665 79.59(16) ?
    O5 Co1 O10 . 2_665 175.29(16) ?
    O20 Co1 O12 . . 163.71(16) ?
    O16 Co1 O12 1_655 . 104.13(16) ?
    O5 Co1 O12 . . 90.12(15) ?
    O10 Co1 O12 2_665 . 90.31(15) ?
    O20 Co1 O3 . . 86.59(16) ?
    O16 Co1 O3 1_655 . 176.14(16) ?
    O5 Co1 O3 . . 87.85(15) ?
    O10 Co1 O3 2_665 . 96.81(15) ?
    O12 Co1 O3 . . 77.15(15) ?
    O4 Co2 O9 . 2_766 90.75(17) ?
    O4 Co2 O8 . 2_666 176.36(17) ?
    O9 Co2 O8 2_766 2_666 88.98(17) ?
    O4 Co2 O11 . . 90.57(16) ?
    O9 Co2 O11 2_766 . 89.95(17) ?
    O8 Co2 O11 2_666 . 93.06(16) ?
    O4 Co2 O1 . 2_666 91.49(16) ?
    O9 Co2 O1 2_766 2_666 177.73(16) ?
    O8 Co2 O1 2_666 2_666 88.76(16) ?
    O11 Co2 O1 . 2_666 90.41(16) ?
    O4 Co2 O1 . . 87.19(16) ?
    O9 Co2 O1 2_766 . 97.01(16) ?
    O8 Co2 O1 2_666 . 89.24(15) ?
    O11 Co2 O1 . . 172.71(16) ?
    O1 Co2 O1 2_666 . 82.72(16) ?
    O6 Co3 O17 1_455 2_665 82.08(17) ?
    O6 Co3 O3 1_455 . 99.95(16) ?
    O17 Co3 O3 2_665 . 92.94(16) ?
    O6 Co3 O13 1_455 1_565 93.72(16) ?
    O17 Co3 O13 2_665 1_565 97.00(16) ?
    O3 Co3 O13 . 1_565 164.09(15) ?
    O6 Co3 O12 1_455 . 177.23(16) ?
    O17 Co3 O12 2_665 . 95.29(16) ?
    O3 Co3 O12 . . 79.28(14) ?
    O13 Co3 O12 1_565 . 87.43(14) ?
    O6 Co3 O2 1_455 . 92.31(16) ?
    O17 Co3 O2 2_665 . 173.71(17) ?
    O3 Co3 O2 . . 90.81(15) ?
    O13 Co3 O2 1_565 . 80.47(15) ?
    O12 Co3 O2 . . 90.37(15) ?
    O18 Co4 O15 2_666 1_455 92.13(18) ?
    O18 Co4 O13 2_666 . 173.62(17) ?
    O15 Co4 O13 1_455 . 90.93(16) ?
    O18 Co4 O7 2_666 . 94.80(17) ?
    O15 Co4 O7 1_455 . 91.14(18) ?
    O13 Co4 O7 . . 90.73(16) ?
    O18 Co4 O19 2_666 . 86.79(17) ?
    O15 Co4 O19 1_455 . 177.71(17) ?
    O13 Co4 O19 . . 89.94(15) ?
    O7 Co4 O19 . . 90.96(18) ?
    O18 Co4 O2 2_666 1_545 92.52(16) ?
    O15 Co4 O2 1_455 1_545 86.18(16) ?
    O13 Co4 O2 . 1_545 82.09(15) ?
    O7 Co4 O2 . 1_545 172.29(17) ?
    O19 Co4 O2 . 1_545 91.85(16) ?
_iucr_refine_instructions_details
;
TITL    zid35 in P -1
CELL   0.71073   6.8547   6.9410  17.5965  87.958  87.462  78.818
ZERR     2       0.0008   0.0008   0.0020   0.006   0.006   0.004
LATT    1
SFAC  O    Co     Mo      Ag       Al
UNIT  40   5.88   10      1.80     2.12
ACTA
L.S. 10
OMIT -2 4 2
BOND
FMAP 2
PLAN 20
EADP Co1 Al1
EXYZ Co1 Al1
EADP Co2 Al2
EXYZ Co2 Al2
EADP Co3 Al3
EXYZ Co3 Al3
EADP Co4 Al4
EXYZ Co4 Al4
WGHT    0.028500    3.787100
EXTI    0.000880
FVAR       0.30184   0.92038   0.74213   0.73664   0.54208
MO1   3    0.225469    0.439492    0.095126    11.00000    0.00900    0.00584 =
         0.01039    0.00175   -0.00181   -0.00328
MO2   3    0.712792    0.325375    0.284883    11.00000    0.01013    0.00822 =
         0.00972    0.00114   -0.00103   -0.00186
MO3   3    0.773918    0.807493    0.527418    11.00000    0.01030    0.00777 =
         0.01107    0.00059   -0.00117   -0.00401
MO4   3    0.746186    0.045872    0.085865    11.00000    0.01155    0.00739 =
         0.01212    0.00012    0.00168   -0.00496
MO5   3    0.185927    0.719222    0.309287    11.00000    0.01150    0.01043 =
         0.01465    0.00338   -0.00107   -0.00390
AG1   4    0.608393    0.842799    0.335550     0.48553    0.01376    0.03403 =
         0.06491    0.01491   -0.00675   -0.00720
AG2   4    0.635104    0.841650    0.293496     0.40824    0.03568    0.01364 =
         0.12023   -0.00706   -0.04341    0.00196
CO1   2    0.667292    0.584199    0.115831    21.00000    0.00838    0.00657 =
         0.01132    0.00132   -0.00105   -0.00227
AL1   5    0.667292    0.584199    0.115831   -21.00000    0.00838    0.00657 =
         0.01132    0.00132   -0.00105   -0.00227
CO2   2    0.682004    0.327943    0.493185    31.00000    0.00821    0.00727 =
         0.00954    0.00070   -0.00134   -0.00208
AL2   5    0.682004    0.327943    0.493185   -31.00000    0.00821    0.00727 =
         0.00954    0.00070   -0.00134   -0.00208
CO3   2    0.276642    0.925337    0.126143    41.00000    0.00830    0.00540 =
         0.00934    0.00026   -0.00137   -0.00193
AL3   5    0.276642    0.925337    0.126143   -41.00000    0.00830    0.00540 =
         0.00934    0.00026   -0.00137   -0.00193
CO4   2    0.249223    0.195044    0.264225    51.00000    0.01002    0.00787 =
         0.00881    0.00070   -0.00115   -0.00276
AL4   5    0.249223    0.195044    0.264225   -51.00000    0.01002    0.00787 =
         0.00881    0.00070   -0.00115   -0.00276
O1    1    0.623180    0.632548    0.503382    11.00000    0.01483    0.01532 =
         0.01555    0.00113   -0.00105   -0.00400
O2    1    0.267850    0.901852    0.244366    11.00000    0.01641    0.01457 =
         0.01867    0.00241    0.00471   -0.00142
O3    1    0.354117    0.629246    0.118826    11.00000    0.01181    0.01584 =
         0.01676   -0.00062   -0.00166   -0.00739
O4    1    0.689763    0.375182    0.381134    11.00000    0.02485    0.02092 =
         0.01458    0.00066   -0.00201   -0.00426
O5    1    0.652900    0.551862    0.233564    11.00000    0.01965    0.01458 =
         0.01539    0.00343   -0.00708   -0.00415
O6    1    0.981485    0.958814    0.122207    11.00000    0.01469    0.02361 =
         0.02831    0.00129   -0.00494   -0.00761
O7    1    0.218642    0.486314    0.269228    11.00000    0.03375    0.02291 =
         0.02399   -0.00110    0.00369   -0.01264
O8    1    0.325819    0.701979    0.391458    11.00000    0.02130    0.01814 =
         0.02117    0.00129   -0.00417   -0.00433
O9    1    1.022261    0.710302    0.505647    11.00000    0.01327    0.02132 =
         0.02678   -0.00071    0.00145   -0.00513
O10   1    0.293345    0.383914    0.001619    11.00000    0.02832    0.01747 =
         0.01343   -0.00004   -0.00233   -0.00400
O11   1    0.703580    0.032733    0.478547    11.00000    0.02207    0.01392 =
         0.02093    0.00300   -0.00106   -0.00546
O12   1    0.583564    0.887910    0.124661    11.00000    0.01446    0.00652 =
         0.01941   -0.00144    0.00053   -0.00215
O13   1    0.267476    0.211521    0.150865    11.00000    0.01169    0.01042 =
         0.01672    0.00282   -0.00272   -0.00034
O14   1   -0.059151    0.793238    0.335052    11.00000    0.01559    0.03564 =
         0.03891    0.00329    0.00425   -0.00448
O15   1    0.958534    0.216566    0.262982    11.00000    0.01685    0.01596 =
         0.02457   -0.00034    0.00139    0.00084
O16   1   -0.024969    0.535121    0.105262    11.00000    0.01085    0.01827 =
         0.03293    0.00468   -0.00224   -0.00187
O17   1    0.745357    0.034405   -0.012681    11.00000    0.03200    0.02132 =
         0.01549    0.00058    0.00338   -0.01168
O18   1    0.749725    0.850082    0.625376    11.00000    0.03641    0.01819 =
         0.01493   -0.00171    0.00147   -0.01009
O19   1    0.547431    0.161910    0.267121    11.00000    0.02344    0.01625 =
         0.02127    0.00348   -0.00810   -0.00873
O20   1    0.664088    0.292847    0.109688    11.00000    0.03131    0.01008 =
         0.03069   -0.00346    0.00580   -0.00831
HKLF 4
REM     zid35 in P -1
REM R1 =  0.0269 for   3086 Fo > 4sig(Fo)  and  0.0348 for all   3527 data
REM    287 parameters refined using      0 restraints
END
WGHT      0.0288      3.6835
REM Highest difference peak  1.282,  deepest hole -0.774,  1-sigma level  0.183
Q1    1   0.8056  0.0209  0.0382  11.00000  0.05    1.28
Q2    1   0.1528  0.4775  0.1406  11.00000  0.05    1.23
Q3    1   0.6493  0.3524  0.3348  11.00000  0.05    1.19
Q4    1   0.2757  0.4059  0.0463  11.00000  0.05    1.18
Q5    1   0.7219  0.8392  0.5778  11.00000  0.05    1.10
Q6    1   0.6868  0.0733  0.1352  11.00000  0.05    0.92
Q7    1   0.2511  0.6820  0.2656  11.00000  0.05    0.90
Q8    1   0.1220  0.7503  0.3593  11.00000  0.05    0.86
Q9    1   0.8332  0.7938  0.4849  11.00000  0.05    0.85
Q10   1   0.7732  0.3036  0.2440  11.00000  0.05    0.77
Q11   1   0.9733  0.8539  0.5252  11.00000  0.05    0.73
Q12   1   0.6220  0.6190  0.1633  11.00000  0.05    0.72
Q13   1   0.6432  0.7534  0.3606  11.00000  0.05    0.72
Q14   1   0.7253  0.5613  0.0706  11.00000  0.05    0.69
Q15   1   0.6243  0.5505  0.2867  11.00000  0.05    0.68
Q16   1   0.5825  0.8905  0.2590  11.00000  0.05    0.68
Q17   1   0.9690  1.0191  0.0822  11.00000  0.05    0.67
Q18   1   0.7953  0.1224  0.5143  11.00000  0.05    0.67
Q19   1   0.5153  0.9123  0.4010  11.00000  0.05    0.66
Q20   1   0.5624  0.2461  0.2920  11.00000  0.05    0.64
;
