# Supplementary material for: Structure cristalline de la triple molybdate Ag0.90Al1.06Co2.94(MoO4)5
Source: Acta Crystallogr E Crystallogr Commun. 2015 Mar 21;71(Pt 4):388–91. doi: 10.1107/S2056989015005290 (PMC4438844; doi:10.1107/S2056989015005290)
Supplement: Supplementary file 2 [file e-71-00388-Isup2.hkl]

#
# h,k,l, Fc-squared, Fo-squared, sigma(Fo-squared) and status flag
#
data_I
_shelx_title '    zid35 in P -1'
_shelx_refln_list_code          4
_shelx_F_calc_maximum      508.14
_exptl_crystal_F_000      1010.92
_reflns_d_resolution_high  0.7836
 
loop_
 _symmetry_equiv_pos_as_xyz
 'x, y, z'
 '-x, -y, -z'
 
_cell_length_a     6.8547
_cell_length_b     6.9410
_cell_length_c    17.5965
_cell_angle_alpha  87.958
_cell_angle_beta   87.462
_cell_angle_gamma  78.818
 
_shelx_F_squared_multiplier     1.000
 
loop_
 _refln_index_h
 _refln_index_k
 _refln_index_l
 _refln_F_squared_calc
 _refln_F_squared_meas
 _refln_F_squared_sigma
 _refln_observed_status
   1   0   0     7305.46     8405.92     74.67 o
   2   0   0   206683.64   198562.23   2089.12 o
   3   0   0    25917.53    27856.71    240.16 o
   4   0   0    31220.18    32132.74    305.64 o
   5   0   0      803.83      776.85     58.96 o
   6   0   0     2688.67     2483.29    115.66 o
   7   0   0      563.36      637.78     45.56 o
   8   0   0      369.16      377.27     31.28 o
  -8   1   0        8.96       21.29     58.83 o
  -7   1   0     2493.08     2622.17    134.75 o
  -6   1   0        0.39      -29.09     39.40 o
  -5   1   0     1613.92     1486.51     87.41 o
  -4   1   0       67.66       79.80     33.59 o
  -3   1   0       77.13       64.10     12.62 o
  -2   1   0      258.61      349.31     26.57 o
  -1   1   0      473.40      505.78     32.94 o
   0   1   0       73.68      107.21      8.45 o
   1   1   0      157.24      208.03     18.00 o
   2   1   0      482.74      420.74     31.84 o
   3   1   0     3154.36     3321.90     85.75 o
   4   1   0    15901.45    16792.92    219.65 o
   5   1   0     1034.43     1075.55     69.17 o
   6   1   0    35305.39    35001.96    399.28 o
   7   1   0    18228.14    17128.74    313.59 o
   8   1   0    14368.30    14275.05    312.76 o
  -7   2   0      210.31      157.84     57.85 o
  -6   2   0      482.39      454.56     41.05 o
  -5   2   0     2503.04     2380.10    119.72 o
  -4   2   0     1051.62      970.60     72.47 o
  -3   2   0     2073.89     2868.57    104.47 o
  -2   2   0     1370.12     1268.02     68.21 o
  -1   2   0     4268.46     4060.04    104.44 o
   0   2   0     6342.92     6374.82     88.32 o
   1   2   0     5788.76     5927.57    125.77 o
   2   2   0     2773.74     2830.97     93.34 o
   3   2   0      117.37      143.02     16.14 o
   4   2   0     1791.31     1770.93     85.45 o
   5   2   0       21.82       84.62     31.94 o
   6   2   0     3185.93     3358.49    129.84 o
   7   2   0       15.70       31.83     25.90 o
   8   2   0      597.28      530.86     45.12 o
  -7   3   0    17760.77    17468.14    398.98 o
  -6   3   0    12087.43    11465.37    301.00 o
  -5   3   0    28639.24    26993.90    424.17 o
  -4   3   0      467.28      445.90     32.49 o
  -3   3   0    15007.69    14285.83    270.15 o
  -2   3   0     3206.14     3121.41    119.24 o
  -1   3   0      819.03      727.43     52.59 o
   0   3   0      147.89      195.30     12.56 o
   1   3   0     1088.99     1210.00     71.49 o
   2   3   0     3333.85     3333.63    119.60 o
   3   3   0       35.66       37.87     43.03 o
   4   3   0     1964.39     1980.50    105.88 o
   5   3   0      864.41      841.19     52.37 o
   6   3   0       18.79       16.24     45.00 o
   7   3   0        2.58        6.15     45.33 o
   8   3   0      349.76      421.28     33.59 o
  -6   4   0      520.20      696.39     49.51 o
  -5   4   0     1092.22     1153.75     81.02 o
  -4   4   0      316.87      321.73     31.17 o
  -3   4   0    13800.67    13668.72    298.52 o
  -2   4   0     2816.19     2722.97    129.74 o
  -1   4   0    82925.38    82350.13    653.98 o
   0   4   0      384.94      435.60     22.96 o
   1   4   0   258066.19   260671.95   1163.59 o
   2   4   0     6396.82     6506.07    186.16 o
   3   4   0   103135.41   107505.77    790.41 o
   4   4   0    10946.36    11448.03    270.69 o
   5   4   0    18445.25    19836.51    377.92 o
   6   4   0      521.36      559.95     43.80 o
   7   4   0     3306.60     3398.31    172.34 o
   8   4   0      513.27      483.21     42.26 o
  -6   5   0     3080.81     3221.95    201.86 o
  -5   5   0      338.40      385.94     38.09 o
  -4   5   0     3020.67     3067.27    174.42 o
  -3   5   0       28.15      -58.50     58.50 o
  -2   5   0      336.17      757.30     71.79 o
  -1   5   0      886.00      793.55     66.97 o
   0   5   0      543.40      527.13     31.18 o
   1   5   0      541.02      535.50     33.37 o
   2   5   0      174.78      191.32     26.01 o
   3   5   0        4.19       44.12     51.81 o
   4   5   0      349.73      432.60     37.32 o
   5   5   0     3015.83     3077.77    172.34 o
   6   5   0      940.39      991.45     67.19 o
   7   5   0    16115.75    15195.90    384.14 o
   8   5   0     8854.62     8694.55    312.58 o
  -5   6   0     1209.47     1141.33     79.48 o
  -4   6   0      514.19      547.65     49.51 o
  -3   6   0      849.74      918.53     64.22 o
  -2   6   0      583.81      614.96     52.91 o
  -1   6   0      388.08      363.01     36.11 o
   0   6   0     1049.04     1052.00     97.71 o
   1   6   0     1725.47     1742.23     90.05 o
   2   6   0     1290.37     1489.28    117.04 o
   3   6   0     1429.99     1334.72     96.40 o
   4   6   0      221.17      257.84     34.14 o
   5   6   0      259.56      225.13     85.95 o
   6   6   0      622.66      580.26     54.67 o
   7   6   0     1093.72     1126.81     85.19 o
  -3   7   0       90.66       97.25     61.47 o
  -2   7   0     2951.19     3019.52    192.75 o
  -1   7   0      457.57      444.35     41.05 o
   0   7   0      437.50      417.11     26.82 o
   1   7   0       82.91       88.28     45.85 o
   2   7   0     1425.28     1574.69    123.85 o
   3   7   0     1536.57     1333.93     95.63 o
   4   7   0      413.31      572.88     47.97 o
   5   7   0     2565.76     2676.50    182.96 o
   6   7   0     1042.62     1069.06     78.49 o
  -2   8   0     3078.19     3050.40    198.01 o
  -1   8   0       31.81      -75.95     75.95 o
   0   8   0    20839.24    21464.60    891.02 o
   1   8   0      170.93       83.42     70.03 o
   2   8   0    39547.48    39289.02    644.99 o
   4   8   0    29868.15    30640.09    592.20 o
   5   8   0     1854.88     1853.84    141.42 o
  -5  -8   1      521.80      557.63     51.92 o
  -4  -8   1     1727.45     1749.29    132.42 o
  -3  -8   1       22.12        9.66     71.67 o
  -2  -8   1       89.91      186.26     69.81 o
  -1  -8   1       85.57       88.77     81.11 o
   0  -8   1     4584.53     4477.10    458.18 o
   1  -8   1       19.83      171.44     69.15 o
   2  -8   1     4907.16     5003.01    254.12 o
  -6  -7   1      121.55      175.95     32.60 o
  -5  -7   1     1058.55     1003.64     78.28 o
  -4  -7   1        4.53        0.00     63.77 o
  -3  -7   1     3057.12     2855.73    176.73 o
  -2  -7   1     1307.04     1342.98     98.37 o
  -1  -7   1      727.92      718.69     46.22 o
   0  -7   1     9101.25     9405.19    208.12 o
   1  -7   1     1483.86     1855.87    143.50 o
   2  -7   1    24189.56    25263.57    513.80 o
   3  -7   1     1435.95     1645.11    120.99 o
  -7  -6   1      320.33      392.19     43.03 o
  -6  -6   1     4998.08     4605.36    225.03 o
  -5  -6   1     8021.91     7815.35    286.12 o
  -4  -6   1     3970.94     3940.43    195.56 o
  -3  -6   1    15684.97    16028.22    367.30 o
  -2  -6   1     9905.54     9848.09    281.39 o
  -1  -6   1     6495.14     6921.38    166.26 o
   0  -6   1     4273.66     4335.52    131.08 o
   1  -6   1       45.57       51.15     47.97 o
   2  -6   1      114.29      125.90     53.34 o
   3  -6   1       26.22       93.30     45.77 o
   4  -6   1      109.41      160.47     60.37 o
   5  -6   1       15.79       10.10     73.98 o
  -7  -5   1     6297.34     6012.32    242.12 o
  -6  -5   1     8777.08     9113.31    279.35 o
  -5  -5   1     6867.48     7300.70    247.93 o
  -4  -5   1      993.99     1117.65     74.99 o
  -3  -5   1     1545.54     1521.73     96.41 o
  -2  -5   1      446.78      546.89     47.20 o
  -1  -5   1     1000.07     1071.70     73.78 o
   0  -5   1        0.72      103.61     48.84 o
   1  -5   1      128.15      184.95     25.14 o
   2  -5   1     1605.08     1676.43    120.57 o
   3  -5   1     5617.68     5821.40    215.43 o
   4  -5   1     8120.34     8343.26    276.89 o
   5  -5   1     1192.79     1367.61     97.93 o
   6  -5   1     6586.51     6956.86    285.85 o
  -8  -4   1      708.19      728.24     60.71 o
  -7  -4   1      298.17      279.14     32.05 o
  -6  -4   1       27.53       83.31     44.89 o
  -5  -4   1     3339.06     3393.08    158.09 o
  -4  -4   1     5929.64     5848.62    191.33 o
  -3  -4   1     6938.91     7173.41    205.18 o
  -2  -4   1        6.83        9.55     40.94 o
  -1  -4   1      179.51      249.50     24.59 o
   0  -4   1        0.69       21.19     24.58 o
   1  -4   1    20074.62    20406.81    330.31 o
   2  -4   1     2235.05     2377.45    130.27 o
   3  -4   1    19017.97    18624.73    356.02 o
   4  -4   1      841.12      866.29     71.91 o
   5  -4   1     3015.40     2871.86    162.78 o
   6  -4   1        4.45      -51.26     51.26 o
  -8  -3   1     6799.13     6157.84    220.15 o
  -7  -3   1     1420.24     1465.75    108.48 o
  -6  -3   1     1979.94     2090.54    113.66 o
  -5  -3   1      548.16      678.86     44.90 o
  -4  -3   1      133.61      361.12     26.01 o
  -3  -3   1       32.72        7.90     29.20 o
  -2  -3   1     5345.89     5784.05    151.62 o
  -1  -3   1     1061.49     1067.98     68.64 o
   0  -3   1       26.34       26.44     25.98 o
   1  -3   1    15389.39    15562.35    254.76 o
   2  -3   1     1147.76     1081.83     75.22 o
   3  -3   1    62867.02    61736.95    581.58 o
   4  -3   1     5684.77     5721.28    193.60 o
   5  -3   1    21306.34    20340.02    375.95 o
   6  -3   1     5086.66     4387.24    198.12 o
   7  -3   1     3636.37     3346.28    182.88 o
  -7  -2   1     8267.20     8340.71    221.48 o
  -6  -2   1      334.45      395.93     32.27 o
  -5  -2   1    14423.23    14505.17    251.91 o
  -4  -2   1    34880.47    36332.71    356.39 o
  -3  -2   1    20310.27    21312.39    250.25 o
  -2  -2   1    45073.90    45375.65    342.70 o
  -1  -2   1    72882.13    75643.91    428.39 o
   0  -2   1    46368.52    48571.75    308.09 o
   1  -2   1    17547.47    16953.89    225.35 o
   2  -2   1     2471.72     2515.64     94.95 o
   3  -2   1     2488.53     2501.20    106.90 o
   4  -2   1      710.61      667.71     57.20 o
   5  -2   1       68.41       91.87     41.38 o
   6  -2   1       36.09      -36.22     46.65 o
   7  -2   1      848.48      745.51     61.04 o
  -8  -1   1     2159.86     2113.81    127.05 o
  -7  -1   1     2514.88     2699.67    125.64 o
  -6  -1   1    10992.90    10999.09    225.44 o
  -5  -1   1     8316.33     8468.25    182.01 o
  -4  -1   1    34939.46    36231.70    324.00 o
  -3  -1   1        1.85       -2.09     17.89 o
  -2  -1   1     8628.18     8898.08    118.27 o
  -1  -1   1       42.77       56.97     19.43 o
   0  -1   1      118.07      219.74     13.32 o
   1  -1   1       81.61      116.90     13.83 o
   2  -1   1     2116.97     2100.48     73.42 o
   3  -1   1     6265.81     6423.59    140.89 o
   4  -1   1    11286.56    10800.40    205.41 o
   5  -1   1    21034.00    20647.35    309.00 o
   6  -1   1     2696.64     2382.18    122.35 o
   7  -1   1    16759.24    16721.56    335.57 o
   8  -1   1      475.49      439.96     36.44 o
  -8   0   1        9.73      -49.61     49.61 o
  -7   0   1       84.45      178.14     21.07 o
  -6   0   1        0.20        8.56     31.72 o
  -5   0   1       38.42       85.94     30.40 o
  -4   0   1     4036.06     4148.08    111.47 o
  -3   0   1    14827.02    15642.26    179.89 o
  -2   0   1    19236.92    18868.99    159.49 o
  -1   0   1      490.82      547.41     22.08 o
   1   0   1      148.72      214.07     18.00 o
   2   0   1    45167.30    46795.09    265.20 o
   3   0   1    22197.67    23733.60    226.50 o
   4   0   1    34472.00    35283.88    326.35 o
   5   0   1     3305.99     3343.05    118.44 o
   6   0   1     6012.98     5996.35    169.95 o
   7   0   1      260.78      239.07     24.92 o
   8   0   1     5344.69     5389.27    198.77 o
  -8   1   1      172.08      197.79     26.67 o
  -7   1   1    11742.04    11381.96    270.93 o
  -6   1   1     2756.20     2492.49    120.71 o
  -5   1   1     1125.09     1106.51     71.59 o
  -4   1   1     1625.84     1451.96     75.67 o
  -3   1   1      470.47      499.51     38.64 o
  -2   1   1       62.74      121.73     10.65 o
  -1   1   1      225.27      151.61     12.30 o
   0   1   1       17.40       92.68      5.47 o
   1   1   1       66.14      300.65     25.25 o
   2   1   1    11513.01    13023.42    169.55 o
   3   1   1      474.73      655.86     43.04 o
   4   1   1    53451.96    55281.03    401.01 o
   5   1   1     7875.93     7971.97    177.15 o
   6   1   1    21286.05    20612.87    307.41 o
   7   1   1     5535.22     5440.51    179.14 o
   8   1   1     2416.87     2460.61    132.11 o
  -7   2   1        5.97      134.02     47.42 o
  -6   2   1     7976.08     7835.52    220.60 o
  -5   2   1       89.93       73.98     38.64 o
  -4   2   1    10226.13    10278.13    214.40 o
  -3   2   1    44049.51    43594.18    391.58 o
  -2   2   1    29330.66    27870.97    278.08 o
  -1   2   1    71054.50    69572.66    406.37 o
   0   2   1   106765.53   106932.05    732.55 o
   1   2   1    62699.67    62608.14    394.29 o
   2   2   1    24973.48    26336.66    289.91 o
   3   2   1     9586.53    11247.18    204.62 o
   4   2   1     6980.42     7811.70    178.60 o
   6   2   1      744.05      783.28     57.42 o
   7   2   1       75.46       83.75     18.11 o
   8   2   1      112.96      127.65     23.82 o
  -7   3   1     1828.46     1782.71    113.31 o
  -6   3   1      971.68      793.40     66.53 o
  -5   3   1     7981.41     7453.60    220.29 o
  -4   3   1     1104.75     1082.02     84.32 o
  -3   3   1    37419.41    36158.81    415.47 o
  -2   3   1      687.77      705.94     49.19 o
  -1   3   1     8817.06     9037.29    179.96 o
   0   3   1     2791.62     3058.73     91.61 o
   1   3   1       90.23      123.59     16.57 o
   2   3   1       71.91      117.88     18.99 o
   3   3   1     6959.79     7668.95    191.73 o
   4   3   1     7436.75     8455.42    216.33 o
   5   3   1     5898.52     6382.65    204.51 o
   6   3   1    26980.59    28350.96    420.07 o
   7   3   1     2013.03     1975.14    121.34 o
   8   3   1    17515.98    16680.63    361.97 o
  -6   4   1       61.53      183.08     64.21 o
  -5   4   1       31.26      -41.27     60.59 o
  -4   4   1      477.59      493.76     36.12 o
  -3   4   1     1525.06     1644.25    107.06 o
  -2   4   1     2433.20     2607.18    118.74 o
  -1   4   1     8554.17     8014.41    203.02 o
   0   4   1      404.77      405.93     20.72 o
   1   4   1       22.51      -12.95     38.96 o
   2   4   1      320.28      438.32     30.63 o
   3   4   1    18337.61    18655.07    332.56 o
   4   4   1    14523.71    15443.02    325.78 o
   5   4   1    15395.91    16603.82    356.89 o
   6   4   1     5330.76     5374.64    209.14 o
   7   4   1     5977.22     5763.35    232.34 o
   8   4   1      358.24      431.05     37.43 o
  -6   5   1     9631.85     8745.45    310.44 o
  -5   5   1     1365.01     1177.94     98.70 o
  -4   5   1     1099.42     1160.12     80.69 o
  -3   5   1      782.72      775.82     53.90 o
  -2   5   1      221.57      209.43     29.20 o
  -1   5   1       20.30       46.65     38.75 o
   0   5   1      666.60      743.86     44.60 o
   1   5   1      204.05      214.59     27.55 o
   2   5   1      490.61      570.50     47.20 o
   3   5   1     1707.73     2006.97    126.73 o
   4   5   1     1016.43     1060.35     83.00 o
   5   5   1     9842.78    10258.64    308.19 o
   6   5   1     2121.33     2408.41    154.40 o
   7   5   1     7877.05     7373.01    277.49 o
   8   5   1     1796.36     1712.40    127.15 o
  -5   6   1     5119.84     5313.52    241.71 o
  -4   6   1       82.24       72.88     68.16 o
  -3   6   1     4665.33     4364.65    209.75 o
  -2   6   1    11965.10    12146.23    324.39 o
  -1   6   1    18505.28    18473.94    393.68 o
   0   6   1    32674.08    32582.57    353.59 o
   1   6   1    39789.10    40361.63    390.05 o
   2   6   1    16492.31    16158.08    354.10 o
   3   6   1    16473.19    16550.07    377.08 o
   4   6   1     6125.50     6415.27    250.52 o
   5   6   1     3802.90     3815.05    207.30 o
   6   6   1     2250.20     2428.27    159.01 o
   7   6   1      532.56      519.11     46.32 o
  -3   7   1        1.54       40.72     23.05 o
  -2   7   1    10668.33     9865.67    322.77 o
  -1   7   1      636.98      699.15     54.34 o
   0   7   1     3823.00     3815.44    273.21 o
   1   7   1     1250.12     1168.08     65.52 o
   2   7   1      115.59      168.16     72.00 o
   3   7   1      190.06      176.61     63.55 o
   4   7   1     2167.81     2698.18    174.16 o
   5   7   1     4158.34     4432.57    229.38 o
   6   7   1     1033.62      976.07     68.83 o
  -2   8   1      345.17      394.17     44.46 o
  -1   8   1      196.04      159.92     83.64 o
   0   8   1     1897.18     1809.43    106.40 o
   1   8   1       22.61       -1.08     44.27 o
   2   8   1       43.73      -27.88     73.87 o
   3   8   1      368.87      399.66     43.03 o
   4   8   1     3580.51     3711.89    218.69 o
   5   8   1     3941.62     4413.64    251.32 o
  -5  -8   2       25.18      134.02     77.27 o
  -4  -8   2     1217.07     1342.79    115.82 o
  -3  -8   2      310.49      318.21     40.17 o
  -2  -8   2     2086.50     1923.93    131.33 o
  -1  -8   2      185.56      237.70     86.55 o
   0  -8   2     1125.72     1149.15     63.63 o
   1  -8   2      154.90      162.34     77.27 o
   2  -8   2      228.81      260.58     41.05 o
  -6  -7   2       36.18       30.62     68.16 o
  -5  -7   2        0.04       99.99     53.01 o
  -4  -7   2        0.10       64.54     68.38 o
  -3  -7   2     1303.95     1601.20    111.55 o
  -2  -7   2      318.84      287.04     34.36 o
  -1  -7   2      169.58      172.80     69.32 o
   0  -7   2       13.83       61.53     42.21 o
   1  -7   2       51.53       87.48     59.27 o
   2  -7   2        7.46       -9.33     68.16 o
   3  -7   2      202.72      238.85     84.52 o
  -7  -6   2     1395.81     1392.90     90.91 o
  -6  -6   2     1046.23      892.98     66.97 o
  -5  -6   2     3402.82     3747.55    188.60 o
  -4  -6   2      213.10      217.55     75.08 o
  -3  -6   2        8.90      110.97     55.76 o
  -2  -6   2       97.42       62.89     55.43 o
  -1  -6   2     4273.82     4338.77    137.17 o
   0  -6   2     4358.58     4597.90    138.23 o
   1  -6   2      785.57      786.80     61.04 o
   2  -6   2     3162.60     3048.22    175.75 o
   3  -6   2        0.71       51.70     66.73 o
   4  -6   2       40.90      -19.21     60.70 o
   5  -6   2       23.77        0.00     55.76 o
  -7  -5   2     2618.45     2510.24    162.97 o
  -6  -5   2     3469.72     3141.91    164.88 o
  -5  -5   2     5565.68     5612.46    219.82 o
  -4  -5   2     9384.68     9549.53    270.03 o
  -3  -5   2    11338.57    11367.85    280.59 o
  -2  -5   2    28013.69    27896.71    431.39 o
  -1  -5   2      837.25      814.08     69.61 o
   0  -5   2    16867.68    17284.99    410.64 o
   1  -5   2      970.06      904.01     81.79 o
   2  -5   2    33304.80    34079.23    508.36 o
   3  -5   2     6359.31     6401.91    229.65 o
   4  -5   2    13408.04    13059.90    356.39 o
   5  -5   2       32.69      170.13     70.03 o
   6  -5   2     1077.93     1429.80     98.80 o
  -8  -4   2     3025.97     3013.28    170.34 o
  -7  -4   2       11.47      -13.94     40.72 o
  -6  -4   2      361.07      379.36     33.81 o
  -5  -4   2      361.05      384.63     33.26 o
  -4  -4   2       69.52      119.09     49.06 o
  -3  -4   2        2.73       68.93     38.74 o
  -2  -4   2      321.79      344.46     28.76 o
  -1  -4   2     4358.59     4452.98    153.48 o
   0  -4   2        8.71        7.46     30.88 o
   1  -4   2     1454.78     1458.13    100.92 o
   2  -4   2      728.00      715.03     56.87 o
   3  -4   2      394.52      395.51     33.26 o
   4  -4   2        4.06       35.89     42.59 o
   5  -4   2     1291.09     1323.43     96.07 o
   6  -4   2       32.84       45.00     61.47 o
  -8  -3   2     6203.40     6068.59    222.98 o
  -7  -3   2        7.68       35.34     40.94 o
  -6  -3   2    10517.91    10394.87    245.19 o
  -5  -3   2      367.46      434.14     37.76 o
  -4  -3   2      561.83      571.51     48.96 o
  -3  -3   2      724.81      740.42     51.38 o
  -2  -3   2     2038.43     1945.29     88.55 o
  -1  -3   2      956.98     1137.97     68.52 o
   0  -3   2       13.94       36.09     47.31 o
   1  -3   2     1242.05     1271.93     84.45 o
   2  -3   2       65.55       47.31     17.89 o
   3  -3   2     2076.76     2091.24    115.98 o
   4  -3   2       14.35      135.00     46.87 o
   5  -3   2      394.44      397.15     35.89 o
   6  -3   2     1212.85     1007.64     84.87 o
  -8  -2   2      187.28      196.70     27.22 o
  -7  -2   2      509.30      576.30     45.67 o
  -6  -2   2      731.50      735.85     55.00 o
  -5  -2   2     1443.36     1447.37     82.90 o
  -4  -2   2     9410.59     9499.92    182.05 o
  -3  -2   2      103.58      161.02     15.26 o
  -2  -2   2      120.28      148.29     13.61 o
  -1  -2   2     3814.48     4141.61     99.81 o
   0  -2   2    18033.81    18039.93    150.73 o
   1  -2   2    26133.61    27113.61    296.96 o
   2  -2   2     3179.22     3195.11    114.98 o
   3  -2   2    23372.81    23430.37    331.13 o
   4  -2   2      631.93      638.16     48.52 o
   5  -2   2     1215.70     1193.03     79.60 o
   6  -2   2      231.70      243.90     27.88 o
   7  -2   2     1661.54     1636.87    126.16 o
  -8  -1   2      733.24      679.95     59.06 o
  -7  -1   2      246.48      215.14     23.71 o
  -6  -1   2     2471.39     2315.00    105.99 o
  -5  -1   2     3792.21     3974.53    126.48 o
  -4  -1   2    15504.34    15690.32    216.06 o
  -3  -1   2     7322.42     6806.73    123.81 o
  -2  -1   2    37687.97    38098.03    247.09 o
  -1  -1   2     9123.80     8887.77    102.44 o
   0  -1   2     1426.12     1527.56     34.85 o
   1  -1   2    29351.03    31545.98    254.92 o
   2  -1   2     5737.80     5543.68    134.26 o
   3  -1   2    56775.76    54744.32    453.40 o
   4  -1   2     9450.56     9200.13    202.08 o
   5  -1   2    26502.91    25480.19    359.70 o
   6  -1   2      128.91      107.57     48.08 o
   7  -1   2     1669.89     1580.89    116.17 o
   8  -1   2      364.79      318.65     33.26 o
  -8   0   2     1736.99     1742.38    124.51 o
  -7   0   2     6010.38     6377.03    196.41 o
  -6   0   2      858.70      807.35     58.95 o
  -5   0   2      759.68      680.99     51.49 o
  -4   0   2     4336.25     4542.46    116.31 o
  -3   0   2      751.79      777.05     46.66 o
  -2   0   2     6573.66     6458.69     97.03 o
  -1   0   2       75.34      124.26      9.22 o
   0   0   2      762.94      480.62     40.89 o
   1   0   2      692.58      792.13     29.66 o
   2   0   2      180.88      319.88     22.61 o
   3   0   2        6.82       48.07     20.74 o
   4   0   2      609.89      638.50     40.62 o
   5   0   2      427.46      467.63     35.79 o
   6   0   2        1.33       31.17     31.17 o
   7   0   2       14.41       48.84     36.44 o
   8   0   2       23.65       46.10     46.10 o
  -8   1   2      494.06      548.63     43.91 o
  -7   1   2     9730.24    10074.76    257.61 o
  -6   1   2      577.45      639.55     45.23 o
  -5   1   2    13340.31    12704.72    232.38 o
  -4   1   2     3764.98     3926.08    117.16 o
  -3   1   2     1930.85     2003.71     73.16 o
  -2   1   2     1968.12     1999.95     61.54 o
  -1   1   2      999.19      923.55     38.56 o
   0   1   2      367.05      364.88     16.19 o
   1   1   2      312.20      387.68     28.88 o
   2   1   2     7765.27     8572.15    143.46 o
   3   1   2       25.80       34.57     33.15 o
   4   1   2     8787.13     8608.59    161.56 o
   5   1   2      950.50     1060.92     67.96 o
   6   1   2       60.51       33.15     41.05 o
   7   1   2      485.45      526.57     42.37 o
   8   1   2      386.69      387.92     31.50 o
  -7   2   2     2322.58     2374.71    136.17 o
  -6   2   2       19.17       98.89     40.39 o
  -5   2   2      299.78      272.44     24.70 o
  -4   2   2      232.94      211.85     21.19 o
  -3   2   2    13875.15    13608.54    214.17 o
  -2   2   2       35.74       71.78     26.34 o
  -1   2   2      104.79       73.87     29.75 o
   0   2   2     7715.24     7503.21    220.62 o
   1   2   2    13499.01    13081.85    167.85 o
   2   2   2    35254.98    34856.68    327.77 o
   3   2   2     7015.44     7714.85    182.01 o
   4   2   2    36305.58    39641.92    436.44 o
   5   2   2     2413.79     2666.38    120.39 o
   6   2   2     6432.00     6374.07    183.39 o
   8   2   2     3773.93     3495.06    161.36 o
  -7   3   2      732.31      851.96     59.28 o
  -6   3   2      446.38      414.05     33.92 o
  -5   3   2     1539.91     1562.69    100.69 o
  -4   3   2      964.38     1136.87     83.33 o
  -3   3   2    16820.17    16146.36    267.86 o
  -2   3   2      855.18      724.32     50.18 o
  -1   3   2    22245.15    22178.04    273.69 o
   0   3   2    12844.79    14429.83    190.10 o
   1   3   2       79.95       95.93     38.86 o
   2   3   2     6230.35     6275.51    161.26 o
   3   3   2    22497.51    24137.11    346.95 o
   4   3   2    30733.28    33481.84    451.26 o
   5   3   2     3897.20     4301.63    175.92 o
   6   3   2    21885.10    23230.33    398.67 o
   7   3   2      361.16      385.61     40.61 o
   8   3   2     1142.75     1112.89     86.95 o
  -6   4   2     7292.92     7135.31    257.23 o
  -5   4   2     1989.00     2242.74    126.61 o
  -4   4   2     1829.53     1772.77    113.10 o
  -3   4   2     5573.70     5548.90    185.90 o
  -1   4   2     9102.21     8984.07    209.88 o
   0   4   2       53.93       63.06     24.59 o
   1   4   2     1872.52     2068.92     99.62 o
   2   4   2      829.04      899.42     61.15 o
   3   4   2      134.78      124.03     54.22 o
   4   4   2       19.17        0.00     52.47 o
   5   4   2      783.15      849.82     61.15 o
   6   4   2      624.34      623.53     52.47 o
   7   4   2      454.94      513.28     39.63 o
   8   4   2        5.90        9.00     67.06 o
  -6   5   2     6866.75     6930.50    273.23 o
  -5   5   2     1652.24     1505.98    101.78 o
  -4   5   2     8353.10     7932.68    263.93 o
  -3   5   2     4966.74     4837.62    196.71 o
  -2   5   2     1646.97     1692.70    118.81 o
  -1   5   2      900.81     1040.90     74.66 o
   0   5   2        3.86       16.24     28.56 o
   1   5   2       28.71        0.00     45.55 o
   2   5   2      392.85      413.07     37.43 o
   3   5   2     3659.64     3632.32    167.23 o
   4   5   2      984.22     1012.91     79.16 o
   5   5   2     5374.48     5869.57    236.96 o
   6   5   2     2294.48     2512.94    155.50 o
   7   5   2      835.28      770.64     59.17 o
   8   5   2        3.41       21.29     70.25 o
  -5   6   2      126.13       86.93     60.26 o
  -4   6   2      180.33      201.09     32.82 o
  -3   6   2     1137.08     1172.09     84.98 o
  -2   6   2     6078.79     5702.60    222.92 o
  -1   6   2        4.25      155.20     56.42 o
   0   6   2      429.43      429.41     27.63 o
   1   6   2     3059.63     3200.26    113.14 o
   2   6   2     2035.33     2182.86    134.42 o
   3   6   2    19278.74    19396.02    399.30 o
   4   6   2     2944.78     3062.07    183.87 o
   5   6   2    18643.68    19871.87    450.62 o
   6   6   2     1728.94     1717.93    115.07 o
   7   6   2     9189.52     9095.80    329.12 o
  -3   7   2      234.86      282.64     40.28 o
  -2   7   2     4934.35     5089.31    234.91 o
  -1   7   2       81.61       -8.56     71.56 o
   0   7   2     4647.49     4762.98    230.96 o
   1   7   2     3468.37     3206.18    130.19 o
   2   7   2       40.07        0.00     58.72 o
   3   7   2      727.67      873.28     65.54 o
   4   7   2     6409.99     6092.80    265.88 o
   5   7   2    10302.33    10316.43    351.67 o
   6   7   2      749.65      758.22     53.24 o
  -2   8   2     4144.42     3958.26    240.02 o
  -1   8   2     1175.82     1071.61     86.73 o
   0   8   2     5496.75     5343.16    172.85 o
   1   8   2      307.14      534.71     32.11 o
   2   8   2     2349.84     2099.85    162.41 o
   4   8   2      733.78      825.84     60.38 o
   5   8   2       29.64      155.64     73.76 o
  -4  -8   3     4918.80     4799.44    243.03 o
  -3  -8   3      133.75      157.40     66.74 o
  -2  -8   3     4028.19     3611.02    212.56 o
  -1  -8   3      186.91      181.21     49.12 o
   0  -8   3     7539.44     7739.81    210.92 o
   1  -8   3     1237.80     1149.35     86.73 o
  -6  -7   3      170.82      221.06     38.09 o
  -5  -7   3    22215.43    21282.86    497.86 o
  -4  -7   3      295.20      726.32     67.18 o
  -3  -7   3    11074.55    11412.68    336.92 o
  -2  -7   3     1628.23     1885.38    140.32 o
  -1  -7   3      125.06      211.16     32.38 o
   0  -7   3     7946.47     7812.50    196.04 o
   1  -7   3     1053.57     1104.43     82.89 o
   2  -7   3     8331.09     8333.72    302.81 o
   3  -7   3      894.00      894.37     54.23 o
  -7  -6   3     2298.93     2235.38    163.29 o
  -6  -6   3     3767.99     3291.44    189.27 o
  -5  -6   3     3190.85     3297.78    188.81 o
  -4  -6   3     2823.02     2643.36    160.91 o
  -3  -6   3     4975.29     5068.99    216.28 o
  -2  -6   3     4527.31     4948.61    206.04 o
  -1  -6   3      763.25      692.97     32.66 o
   0  -6   3      629.07      688.40     37.47 o
   1  -6   3     3262.26     3061.59    172.68 o
   2  -6   3     1923.85     2015.98    151.10 o
   3  -6   3     1488.42     1377.38     93.22 o
   4  -6   3      608.51      561.38     47.53 o
   5  -6   3      688.59      643.82     50.28 o
  -7  -5   3     2206.16     2141.17    143.63 o
  -6  -5   3     1596.94     1548.60    120.78 o
  -4  -5   3     1962.32     2079.37    128.59 o
  -3  -5   3     3457.95     3490.61    157.33 o
  -2  -5   3       62.25       64.32     47.20 o
  -1  -5   3       87.46       93.08     41.93 o
   0  -5   3      729.44      773.35     48.15 o
   1  -5   3     1473.13     1461.62    114.64 o
   2  -5   3     2132.57     2490.77    147.38 o
   3  -5   3      982.46     1055.48     88.27 o
   4  -5   3    12683.90    12862.99    352.91 o
   5  -5   3      168.45      147.41     70.25 o
   6  -5   3    16260.99    15282.14    440.32 o
  -8  -4   3      170.58      140.61     57.41 o
  -7  -4   3       12.43       82.65     41.27 o
  -6  -4   3     2252.92     2239.08    129.80 o
  -5  -4   3     2081.67     2253.17    126.40 o
  -4  -4   3     2721.20     2735.75    130.94 o
  -3  -4   3     3654.54     3858.49    143.41 o
  -2  -4   3      506.55      558.22     40.40 o
  -1  -4   3     3568.75     3445.20    142.99 o
   0  -4   3      211.09      251.05     21.62 o
   1  -4   3     8794.90     8989.12    230.87 o
   2  -4   3      328.35      487.05     38.97 o
   3  -4   3    10431.10    10682.50    279.83 o
   4  -4   3       33.64        0.00     70.90 o
   6  -4   3     1155.89     1031.21     77.62 o
  -8  -3   3     3262.77     3061.56    162.22 o
  -7  -3   3       27.65      100.65     37.87 o
  -6  -3   3    19478.44    19959.83    336.17 o
  -5  -3   3      100.92      108.44     39.73 o
  -4  -3   3    57146.05    59003.29    515.06 o
  -3  -3   3      871.80      873.31     60.83 o
  -2  -3   3    41174.67    41919.66    386.85 o
  -1  -3   3     2631.18     2662.88     98.14 o
   0  -3   3     1321.10     1379.56    105.76 o
   1  -3   3    26886.79    28202.60    358.07 o
   2  -3   3     7195.59     7260.45    197.77 o
   3  -3   3    23648.91    24174.74    384.67 o
   4  -3   3     3021.30     2849.25    151.16 o
   5  -3   3     1088.43     1071.76     91.78 o
   6  -3   3      550.18      595.40     47.09 o
   7  -3   3      436.07      224.04     91.55 o
  -8  -2   3      738.92      812.12     60.93 o
  -7  -2   3      325.06      445.43     35.78 o
  -6  -2   3      351.79      380.35     25.14 o
  -5  -2   3     4209.19     4210.26    137.59 o
  -4  -2   3     3430.70     3467.00    111.21 o
  -3  -2   3     4027.67     3994.05    109.40 o
  -2  -2   3     3590.89     3200.98     89.19 o
  -1  -2   3    19479.01    19359.79    206.87 o
   0  -2   3     2597.42     2684.70     63.99 o
   1  -2   3     6524.65     6836.57    149.72 o
   2  -2   3    12533.43    12807.61    233.26 o
   3  -2   3     4664.68     4915.52    160.53 o
   4  -2   3     5219.20     5461.90    187.01 o
   5  -2   3     2059.73     1862.77    119.92 o
   6  -2   3      715.97      744.51     60.71 o
   7  -2   3      392.06      388.03     37.87 o
  -8  -1   3       24.63       31.72     40.61 o
  -7  -1   3       23.33      -15.70     35.01 o
  -6  -1   3      853.88      826.67     60.16 o
  -5  -1   3     1111.09     1024.29     70.16 o
  -4  -1   3    12971.42    13218.02    202.37 o
  -3  -1   3     1439.18     1429.58     59.97 o
  -2  -1   3     4562.06     4320.78     86.41 o
  -1  -1   3      381.09      415.02     30.08 o
   0  -1   3      209.54      239.65     12.64 o
   1  -1   3        5.97       24.15     10.76 o
   2  -1   3     4648.10     5235.11    129.42 o
   3  -1   3      857.75      995.22     79.60 o
   4  -1   3      407.25      573.02     48.52 o
   5  -1   3    18266.88    17609.79    317.56 o
   6  -1   3      164.70      141.38     52.03 o
   7  -1   3    23945.10    23328.13    423.93 o
   8  -1   3      686.70      870.07     67.07 o
  -8   0   3      902.72      787.77     56.32 o
  -7   0   3      138.72      132.48     21.84 o
  -6   0   3       32.36       69.81     15.70 o
  -5   0   3     2327.08     2458.01    103.79 o
  -4   0   3     2861.33     2835.72     94.38 o
  -3   0   3     5988.59     6049.27    117.99 o
  -2   0   3      105.37       89.68      8.34 o
  -1   0   3      713.31      810.91     31.85 o
   0   0   3      453.60      -38.60     38.60 o
   1   0   3      649.99      620.87     30.86 o
   2   0   3     2051.56     2285.98     70.01 o
   3   0   3     2143.12     2652.73    109.87 o
   4   0   3     2859.77     2872.91    111.52 o
   5   0   3      156.16       82.54     41.38 o
   6   0   3       20.28       95.49     35.78 o
   7   0   3      854.67     1065.75     71.36 o
   8   0   3        0.06      -20.42     42.48 o
  -8   1   3      304.20      278.15     35.12 o
  -7   1   3     3214.18     3095.85    145.31 o
  -6   1   3       58.64       89.89     33.15 o
  -5   1   3    19428.87    18887.84    282.76 o
  -4   1   3     1442.04     1418.90     74.78 o
  -3   1   3    75391.54    74634.46    442.67 o
  -2   1   3      186.45      130.96     11.86 o
  -1   1   3    51272.62    50192.04    264.87 o
   0   1   3       15.98      149.97     21.57 o
   1   1   3    11392.73    10875.82    112.88 o
   2   1   3    38029.77    39855.54    264.50 o
   3   1   3     6232.89     6188.21    143.67 o
   4   1   3    26574.33    28464.18    318.82 o
   5   1   3     3075.43     3214.94    113.82 o
   6   1   3     2195.68     2300.56    105.54 o
   7   1   3      349.38      334.35     26.12 o
   8   1   3      426.24      399.12     36.66 o
  -7   2   3      853.92      870.98     65.43 o
  -6   2   3       12.13      -16.35     38.85 o
  -5   2   3       22.48       93.95     35.45 o
  -4   2   3      350.92      351.60     26.78 o
  -3   2   3     2112.50     2196.04     88.65 o
  -2   2   3     2606.31     2385.73     81.43 o
  -1   2   3     3479.22     3112.91     84.02 o
   0   2   3    15746.53    14729.84    228.52 o
   1   2   3      167.46      160.81     12.29 o
   2   2   3     5960.83     6270.53    130.71 o
   3   2   3     8122.10     8447.46    188.26 o
   4   2   3     5595.18     5953.89    184.44 o
   5   2   3     5995.60     6706.09    206.06 o
   6   2   3     4091.73     4022.80    153.94 o
   7   2   3      355.62      412.62     35.13 o
   8   2   3        1.09       25.68     40.61 o
  -7   3   3      244.29      212.06     71.02 o
  -6   3   3        4.64        6.37     42.04 o
  -5   3   3       22.72        0.00     39.62 o
  -4   3   3       93.70      100.10     47.42 o
  -3   3   3     8489.09     8413.83    193.49 o
  -2   3   3        2.90       36.99     28.21 o
  -1   3   3     2744.48     2625.72     94.18 o
   0   3   3     1192.26     1253.54     59.14 o
   1   3   3      428.31      455.70     33.81 o
   2   3   3     1222.57     1279.50     74.13 o
   3   3   3      250.13      241.60     23.60 o
   4   3   3        0.22       76.06     50.05 o
   5   3   3       16.30      -51.37     51.37 o
   6   3   3    11595.17    12796.33    316.82 o
   7   3   3       43.26      110.31     45.88 o
   8   3   3    14493.69    14607.64    358.55 o
  -6   4   3       73.72      -45.66     58.94 o
  -5   4   3      334.25      342.36     29.97 o
  -4   4   3     1801.78     2027.40    117.28 o
  -3   4   3     2048.81     1672.05    108.72 o
  -2   4   3     4598.58     4319.35    155.42 o
  -1   4   3       31.30       67.72     36.99 o
   0   4   3     1237.61     1119.33     98.61 o
   1   4   3      571.22      531.02     41.39 o
   2   4   3     1543.88     1323.56     91.04 o
   3   4   3      110.51      126.34     50.05 o
   4   4   3     1140.86     1048.56     85.42 o
   5   4   3      177.12      207.12     30.08 o
   6   4   3      401.67      444.24     37.54 o
   7   4   3     1339.70     1495.79    106.39 o
   8   4   3      747.82      746.36     50.83 o
  -6   5   3     2406.87     2199.94    159.55 o
  -5   5   3       35.11      -47.53     58.28 o
  -4   5   3    13456.77    13021.57    328.31 o
  -3   5   3     4450.20     4355.56    183.06 o
  -2   5   3    37084.68    37911.10    503.41 o
  -1   5   3     3195.25     3045.36    140.84 o
   0   5   3    16552.89    16281.66    220.07 o
   1   5   3     1439.83     1396.21     97.18 o
   2   5   3     9265.27     9342.62    238.74 o
   3   5   3     8445.74     8774.18    244.60 o
   4   5   3     1680.13     1698.85    126.28 o
   5   5   3     8937.12     9234.33    294.15 o
   6   5   3     1012.13      893.09     54.56 o
   7   5   3     2779.55     2655.30    180.66 o
   8   5   3        3.15      -44.89     79.47 o
  -5   6   3      567.08      598.91     46.65 o
  -4   6   3        1.20       26.78     59.93 o
  -3   6   3      552.46      577.51     42.26 o
  -2   6   3      509.72      522.41     44.35 o
  -1   6   3      361.99      419.76     41.71 o
   0   6   3     1960.87     1867.04     90.85 o
   1   6   3     3668.90     3778.25    124.45 o
   2   6   3      192.75      168.71     60.04 o
   3   6   3      547.85      561.61     52.69 o
   4   6   3     1685.03     1718.32    114.64 o
   5   6   3     2645.83     3047.22    191.21 o
   6   6   3     1502.42     1583.23    110.89 o
   7   6   3     3239.19     3078.54    203.52 o
  -3   7   3        6.00        0.00     57.29 o
  -2   7   3      642.22      698.27     54.45 o
  -1   7   3       31.81       -8.34     64.76 o
   0   7   3      533.56      596.19     31.94 o
   1   7   3        5.93       16.32     39.78 o
   2   7   3      169.16      159.71     68.82 o
   3   7   3      966.28     1019.23     93.32 o
   4   7   3       10.05       27.44     69.26 o
   5   7   3      110.20       90.99     83.97 o
   6   7   3        2.46      -42.04     64.76 o
  -2   8   3      576.97      569.93     48.19 o
  -1   8   3     2180.53     2240.18    160.87 o
   0   8   3       67.01       66.94     59.71 o
   1   8   3     2374.26     2231.06    160.99 o
   2   8   3      922.57      872.86     56.43 o
   3   8   3     2151.11     1965.89    130.23 o
   4   8   3      903.58     1039.61     75.31 o
   5   8   3      113.02     -102.85    102.85 o
  -4  -8   4     1010.51      960.80     80.80 o
  -3  -8   4      149.54      179.02     77.05 o
  -2  -8   4        9.87       47.96     70.03 o
  -1  -8   4     1561.49     1587.90     84.13 o
   0  -8   4     1784.66     1879.94     96.08 o
   1  -8   4      302.68      346.64     40.17 o
  -6  -7   4      203.54      234.78     36.66 o
  -5  -7   4     1296.04     1304.72    107.37 o
  -4  -7   4      623.12      620.55     56.86 o
  -3  -7   4     1901.70     2127.70    147.14 o
  -2  -7   4      513.53      451.16     42.26 o
  -1  -7   4     4161.90     4104.39    204.02 o
   0  -7   4       44.50       41.95     84.90 o
   1  -7   4     2326.77     2228.59    157.58 o
   2  -7   4     1945.03     2073.87    160.75 o
   3  -7   4     2385.44     2478.01    182.73 o
  -7  -6   4     4778.13     4343.40    230.93 o
  -6  -6   4     1190.38     1088.75     85.52 o
  -5  -6   4     9294.07     9692.82    303.89 o
  -4  -6   4     8007.72     8020.47    269.53 o
  -3  -6   4    16072.99    16056.62    360.02 o
  -2  -6   4    10359.87    10380.26    288.33 o
  -1  -6   4    35346.68    35029.90    376.19 o
   0  -6   4    21217.32    21779.84    300.30 o
   1  -6   4    19383.21    19724.27    416.54 o
   2  -6   4    11334.83    10697.97    326.08 o
   3  -6   4     3676.71     3658.71    206.95 o
   4  -6   4        6.87      -59.71     73.10 o
  -7  -5   4     2268.22     1966.59    139.13 o
  -6  -5   4     9173.19     9060.11    273.31 o
  -5  -5   4     3911.57     3736.11    176.33 o
  -4  -5   4     5784.07     5943.89    210.73 o
  -3  -5   4      266.26      304.27     29.20 o
  -2  -5   4     1635.90     1450.29    110.58 o
  -1  -5   4     4082.97     4188.73    167.48 o
   0  -5   4     2350.72     2343.11     93.78 o
   1  -5   4     1144.62     1248.15     82.79 o
   2  -5   4     1132.88     1087.71     90.80 o
   3  -5   4     1231.68     1375.92    101.34 o
   4  -5   4      507.76      562.36     43.14 o
   5  -5   4     2821.22     2798.42    179.56 o
  -8  -4   4     2382.82     2114.62    146.93 o
  -7  -4   4     2433.92     2303.40    140.46 o
  -6  -4   4     1528.75     1426.50    109.47 o
  -5  -4   4     3189.73     3307.05    155.22 o
  -4  -4   4      227.89      218.00     25.90 o
  -3  -4   4     3705.35     3631.96    140.66 o
  -2  -4   4     1353.61     1455.65     85.87 o
  -1  -4   4       27.58       22.61     44.12 o
   0  -4   4     5620.29     5628.76    138.96 o
   1  -4   4     7998.75     8066.19    228.92 o
   2  -4   4      725.43      814.92     71.58 o
   3  -4   4     4951.31     5423.85    206.41 o
   4  -4   4      513.24      561.49     48.74 o
   5  -4   4       83.35      112.29     28.21 o
   6  -4   4     1398.01     1443.53    111.99 o
  -8  -3   4    10384.06     9819.39    280.69 o
  -7  -3   4     1030.38     1031.75     75.20 o
  -6  -3   4    11436.57    10859.07    253.05 o
  -5  -3   4      713.33      692.06     58.95 o
  -4  -3   4     3271.42     3512.22    128.44 o
  -3  -3   4      917.63      928.98     65.22 o
  -2  -3   4     6783.69     6553.73    153.66 o
  -1  -3   4     3322.93     3383.32    111.90 o
   0  -3   4    12488.96    12935.24    157.69 o
   1  -3   4      181.20      262.45     22.17 o
   2  -3   4     6758.38     7100.39    198.06 o
   3  -3   4     6086.62     6312.39    205.87 o
   4  -3   4    11788.62    12010.02    304.48 o
   5  -3   4     3632.49     3347.90    171.27 o
   6  -3   4     8702.75     8200.91    287.68 o
   7  -3   4      112.18      139.73     74.64 o
  -8  -2   4      510.92      646.00     47.86 o
  -7  -2   4       57.75       44.23     43.68 o
  -6  -2   4     5252.26     5499.79    171.34 o
  -5  -2   4     1608.16     1834.17     91.91 o
  -3  -2   4     7042.98     6918.03    142.77 o
  -2  -2   4     4601.45     3622.24     99.12 o
  -1  -2   4     9319.30     8507.36    139.04 o
   0  -2   4    64598.77    65687.22    287.89 o
   1  -2   4    12277.28    11149.70    189.79 o
   2  -2   4    33423.68    33422.88    374.89 o
   3  -2   4    34030.83    36033.49    446.38 o
   4  -2   4     6689.16     7135.13    220.85 o
   5  -2   4       11.84      109.10     46.21 o
   6  -2   4     1375.81     1204.11     84.21 o
   7  -2   4     1624.44     1278.47    112.98 o
  -8  -1   4     4131.63     4115.48    183.67 o
  -7  -1   4     5443.55     5282.50    179.57 o
  -6  -1   4     7238.11     7042.78    184.52 o
  -5  -1   4    13337.77    13521.37    238.02 o
  -4  -1   4    18968.78    18539.33    246.09 o
  -3  -1   4    16143.93    16100.44    198.32 o
  -2  -1   4     1462.77     1592.18     56.13 o
  -1  -1   4    15388.12    15388.02    150.18 o
   0  -1   4     6717.63     6630.28    141.59 o
   1  -1   4    12032.63    12288.99    154.50 o
   2  -1   4      481.32      436.07     37.44 o
   3  -1   4     5278.60     5801.14    168.63 o
   4  -1   4     1933.38     2109.63    119.72 o
   5  -1   4        7.83       48.84     47.85 o
   6  -1   4     4479.36     4341.72    188.34 o
   7  -1   4     8908.24     8479.32    268.23 o
   8  -1   4     1545.91     1435.43    106.94 o
  -8   0   4     2323.62     2384.86    132.21 o
  -7   0   4     4099.30     4406.35    165.01 o
  -6   0   4     1662.42     1681.99     99.04 o
  -5   0   4     4244.82     4277.70    135.61 o
  -4   0   4     3979.43     3813.11    113.21 o
  -3   0   4      416.32      466.56     36.78 o
  -2   0   4     8577.12     8378.23    121.78 o
  -1   0   4     4119.55     4210.34     74.44 o
   0   0   4        5.84       78.16     13.99 o
   1   0   4     7244.48     7491.87     96.29 o
   2   0   4    21293.48    21052.13    196.11 o
   3   0   4      211.52      318.99     26.78 o
   4   0   4    12091.65    13117.54    278.57 o
   5   0   4      716.02      833.80     65.10 o
   6   0   4      478.88      629.98     47.75 o
   7   0   4     2665.78     2440.75    140.69 o
   8   0   4      156.66      189.23     26.23 o
  -8   1   4      725.47      786.75     71.90 o
  -7   1   4    10513.77    10413.76    261.49 o
  -6   1   4      904.42      898.14     63.56 o
  -5   1   4     7307.98     7127.34    175.54 o
  -4   1   4     2305.37     2291.99     95.01 o
  -3   1   4     4362.80     4224.82    108.42 o
  -2   1   4        5.90        3.73     19.65 o
  -1   1   4     7368.77     6987.79    103.92 o
   0   1   4     5907.89     5810.93    156.68 o
   1   1   4    20163.15    19768.91    160.96 o
   2   1   4      472.39      498.56     34.47 o
   3   1   4     6360.09     6443.18    124.61 o
   4   1   4     5932.99     6307.76    151.91 o
   5   1   4    22903.01    23736.43    306.04 o
   6   1   4     6030.01     5885.10    165.67 o
   7   1   4    11741.19    11090.14    254.67 o
   8   1   4      368.92      376.94     31.61 o
  -7   2   4      516.22      573.11     46.87 o
  -6   2   4       25.70       98.02     44.23 o
  -5   2   4     3160.24     3262.01    130.94 o
  -4   2   4      651.12      670.65     50.94 o
  -3   2   4    12223.31    11892.70    200.87 o
  -2   2   4      594.75      441.13     34.91 o
  -1   2   4     6441.07     5276.55    109.59 o
   0   2   4    10919.60    10353.76    101.93 o
   1   2   4    42862.38    41891.04    289.65 o
   2   2   4    10822.47     9407.87    151.99 o
   3   2   4    20255.88    20063.42    262.39 o
   4   2   4    33164.56    34729.50    427.31 o
   5   2   4     2876.83     3241.23    158.41 o
   6   2   4      123.40      179.90     27.66 o
   7   2   4      405.31      395.72     37.10 o
   8   2   4     1436.88     1477.24    109.35 o
  -7   3   4     5062.14     5040.19    217.65 o
  -6   3   4     3615.13     3442.14    164.00 o
  -5   3   4    11603.42    11356.29    261.64 o
  -4   3   4     8894.96     9024.47    222.70 o
  -3   3   4    30475.67    29810.82    363.48 o
  -2   3   4    11428.24    10579.45    198.72 o
  -1   3   4     6204.90     6371.36    146.36 o
   0   3   4    10784.24    10096.50    123.00 o
   1   3   4      455.42      451.86     34.69 o
   2   3   4    12478.69    12006.17    204.70 o
   3   3   4     1298.76     1396.93     85.98 o
   4   3   4     5725.14     6248.81    200.47 o
   5   3   4     2324.23     2682.65    155.74 o
   6   3   4      897.95     1035.81     78.71 o
   7   3   4     3362.33     3173.23    181.02 o
   8   3   4     5598.38     5527.75    229.66 o
  -6   4   4     3255.81     2866.30    166.62 o
  -5   4   4      764.51      689.73     54.56 o
  -4   4   4     3020.31     3071.72    145.98 o
  -3   4   4     2078.13     2040.72    115.31 o
  -2   4   4      396.46      383.65     28.87 o
  -1   4   4     4953.64     4730.91    146.89 o
   0   4   4     2126.10     2136.49     70.14 o
   1   4   4       51.12       47.42     37.54 o
   2   4   4     1869.78     2092.42    105.99 o
   3   4   4    11739.38    11882.29    259.70 o
   4   4   4       30.74      121.39     24.04 o
   5   4   4     7580.17     8450.75    271.98 o
   6   4   4      177.92      229.41     32.93 o
   7   4   4     1954.91     1752.17    127.16 o
   8   4   4     1724.49     1617.09    129.23 o
  -5   5   4      449.23      463.45     37.21 o
  -4   5   4     5912.45     5740.62    225.64 o
  -3   5   4     3080.50     3197.29    156.64 o
  -2   5   4     1256.50     1403.52     95.41 o
  -1   5   4      104.43       65.31     55.10 o
   0   5   4     1965.02     1960.76    120.31 o
   1   5   4     2641.52     2711.16    132.04 o
   2   5   4     7837.38     7660.30    220.48 o
   3   5   4     1422.33     1462.04    108.93 o
   4   5   4     4021.71     4451.79    195.80 o
   5   5   4      706.43      879.43     71.58 o
   6   5   4    13625.71    13817.02    378.30 o
   7   5   4     3137.93     3053.30    198.68 o
  -4   6   4     1678.44     1935.50    144.49 o
  -3   6   4       50.04       15.92     62.56 o
  -2   6   4     6618.39     6356.29    234.37 o
  -1   6   4       29.84      -41.82     56.53 o
   0   6   4    12696.86    12055.31    419.39 o
   1   6   4     4527.15     4603.27    134.58 o
   2   6   4    12534.91    11962.76    297.43 o
   3   6   4    13935.28    13825.09    339.58 o
   4   6   4     3833.91     4287.53    202.47 o
   5   6   4    10607.35    11005.68    337.22 o
   6   6   4      178.42      302.29     36.55 o
   7   6   4      341.03      258.28     98.46 o
  -3   7   4     3585.07     3646.20    203.64 o
  -2   7   4    17120.76    16904.71    415.96 o
  -1   7   4     4074.94     3852.61    200.05 o
   0   7   4     7176.79     6907.29    177.84 o
   1   7   4     3499.70     3599.75    131.89 o
   2   7   4      458.57      452.69     38.53 o
   3   7   4     5483.20     5392.25    231.55 o
   4   7   4      596.72      616.71     48.41 o
   5   7   4     2382.41     2342.44    146.49 o
   6   7   4     1221.67     1189.20     94.64 o
  -1   8   4     1098.54     1065.23     81.79 o
   0   8   4      931.35      896.28     51.81 o
   1   8   4     1063.67     1067.67    126.03 o
   2   8   4        0.16      121.61     72.99 o
   3   8   4      362.75      375.95     43.25 o
   4   8   4     3122.51     2977.99    202.30 o
  -4  -8   5    24699.18    23179.84    530.73 o
  -3  -8   5     1999.69     1787.27    116.50 o
  -2  -8   5    31817.58    31330.93    590.36 o
  -1  -8   5      586.55      609.53     66.63 o
   0  -8   5    14818.88    14443.15    528.26 o
   1  -8   5        7.74      -83.09     83.09 o
  -6  -7   5      863.95      973.51     63.01 o
  -5  -7   5     2229.06     2507.38    173.61 o
  -4  -7   5     1711.93     1572.43    117.49 o
  -3  -7   5     3274.29     3321.84    186.73 o
  -2  -7   5      941.98      807.56     62.47 o
  -1  -7   5      818.73      905.55     64.22 o
   0  -7   5      996.01     1086.29     59.56 o
   1  -7   5      272.84      345.76     36.77 o
   2  -7   5     3119.67     2978.50    199.56 o
   3  -7   5       11.83       51.70     66.07 o
  -7  -6   5      531.65      542.59     55.32 o
  -6  -6   5       93.50       17.12     60.48 o
  -5  -6   5       96.14       92.64     49.72 o
  -4  -6   5       14.82       39.40     50.49 o
  -3  -6   5      633.12      665.68     41.93 o
  -2  -6   5       23.21      -14.38     51.92 o
  -1  -6   5     2142.17     2289.50    183.89 o
   0  -6   5      824.66      875.69     48.06 o
   1  -6   5      392.60      487.71     38.31 o
   2  -6   5     4974.63     5260.23    233.07 o
   3  -6   5     1130.19     1181.63     88.93 o
   4  -6   5     6741.94     6200.21    283.02 o
  -7  -5   5     5794.40     5492.24    228.68 o
  -6  -5   5      982.91      895.28     79.04 o
  -5  -5   5       66.91       28.21     58.72 o
  -4  -5   5     4515.53     4728.20    184.39 o
  -3  -5   5     6429.07     6398.84    207.92 o
  -2  -5   5     1491.15     1550.79    108.82 o
  -1  -5   5    14957.01    14945.86    313.20 o
   0  -5   5      437.70      523.14     53.46 o
   1  -5   5     2053.52     2123.51    137.28 o
   2  -5   5      390.96      433.04     39.96 o
   3  -5   5     4122.02     4097.56    199.96 o
   4  -5   5       56.54       27.00     60.59 o
   5  -5   5     2635.34     2295.77    169.89 o
  -8  -4   5        7.35       79.03     49.94 o
  -7  -4   5     5807.04     5821.32    214.40 o
  -6  -4   5       25.11      -48.62     56.97 o
  -5  -4   5    18873.29    19505.85    352.60 o
  -4  -4   5     3099.59     3222.39    141.38 o
  -3  -4   5    53439.80    52699.86    523.29 o
  -2  -4   5     2836.08     2815.47    125.68 o
  -1  -4   5   118962.70   116965.59    768.79 o
   0  -4   5      550.96      603.73     34.05 o
   1  -4   5    39654.97    41330.05    499.08 o
   2  -4   5      977.05      998.88     78.61 o
   3  -4   5     1437.66     1593.56    117.71 o
   4  -4   5     1169.33     1328.91     99.69 o
   5  -4   5     1147.12     1086.67     80.36 o
   6  -4   5     2378.80     2405.45    173.72 o
  -8  -3   5       66.14       71.78     65.09 o
  -7  -3   5     3256.09     2798.21    144.55 o
  -6  -3   5       57.11       46.87     39.29 o
  -5  -3   5     1858.19     1850.27    108.06 o
  -4  -3   5     1661.94     1711.26     91.37 o
  -3  -3   5     5442.49     5389.09    149.34 o
  -2  -3   5     5484.11     5079.14    136.84 o
  -1  -3   5    10375.85    10558.74    193.15 o
   0  -3   5      953.26      899.36     49.30 o
   1  -3   5     1719.86     1779.42     98.63 o
   2  -3   5      266.86      273.87     31.61 o
   3  -3   5     7867.60     8991.88    248.88 o
   4  -3   5       29.89       93.95     50.60 o
   5  -3   5    14933.36    15069.30    367.82 o
   6  -3   5     4491.86     3865.89    204.79 o
   7  -3   5    12669.30    12710.84    388.32 o
  -8  -2   5      272.59      268.48     30.51 o
  -7  -2   5     4679.55     4735.66    178.43 o
  -6  -2   5      564.15      688.29     55.88 o
  -5  -2   5      171.55      169.48     21.07 o
  -4  -2   5        0.97       61.57     23.60 o
  -3  -2   5      422.91      403.98     28.21 o
  -2  -2   5      313.56      292.33     21.63 o
  -1  -2   5       83.51       92.53     10.98 o
   0  -2   5     8890.30     8737.19    143.59 o
   1  -2   5      100.27      107.68     13.83 o
   2  -2   5      447.64      409.26     37.87 o
   3  -2   5     7696.52     8230.86    212.52 o
   4  -2   5     1294.83     1303.02    102.99 o
   5  -2   5    12458.94    12162.08    320.55 o
   6  -2   5       76.05       76.28     63.88 o
   7  -2   5     4122.25     3538.83    210.70 o
  -8  -1   5     6129.02     5704.54    208.36 o
  -7  -1   5    10549.10     9734.37    245.67 o
  -6  -1   5     9380.52     9405.92    216.08 o
  -5  -1   5     1786.80     1883.34     94.88 o
  -4  -1   5      661.72      656.07     51.71 o
  -3  -1   5     8384.43     8561.43    148.70 o
  -2  -1   5    14226.78    12964.66    162.77 o
  -1  -1   5     4205.91     4093.16     83.42 o
   0  -1   5    50581.94    50812.73    350.69 o
   1  -1   5     6475.80     6883.84    118.57 o
   2  -1   5     4800.67     4739.72    118.05 o
   3  -1   5     5824.84     6332.58    165.68 o
   4  -1   5     7608.85     8272.98    231.84 o
   5  -1   5     1450.72     1663.30    118.92 o
   6  -1   5     4893.02     4620.67    205.28 o
   7  -1   5      468.87      444.79     44.79 o
   8  -1   5      390.91      392.09     42.37 o
  -8   0   5     1845.78     1631.18    121.22 o
  -7   0   5       34.71       11.31     52.14 o
  -6   0   5     7360.61     6749.56    189.35 o
  -5   0   5      884.99     1050.22     70.15 o
  -4   0   5    25220.49    24772.79    291.70 o
  -3   0   5     1279.22     1431.04     64.57 o
  -2   0   5    64297.45    62594.49    350.53 o
  -1   0   5      644.36      554.53     35.58 o
   0   0   5   258209.70   263090.53   2160.82 o
   1   0   5      148.18      170.36     15.37 o
   2   0   5    57139.16    56417.24    331.32 o
   3   0   5     6898.08     7494.98    147.74 o
   4   0   5     2616.17     2970.72    125.90 o
   5   0   5     2992.92     3157.47    164.23 o
   6   0   5     2323.95     2254.13    145.08 o
   7   0   5     3727.80     3927.38    179.61 o
   8   0   5     1034.13     1181.25     91.01 o
  -8   1   5      190.42      218.32     28.10 o
  -7   1   5      904.89      961.78     72.24 o
  -6   1   5     1267.68     1086.07     82.23 o
  -5   1   5     1312.31     1167.49     75.98 o
  -4   1   5     2051.39     1998.28     86.44 o
  -3   1   5      243.83      271.57     18.33 o
  -2   1   5     4557.81     4294.86     97.57 o
  -1   1   5     2653.45     2403.44     65.96 o
   0   1   5    28234.20    28146.85    208.80 o
   1   1   5       63.58      126.56     11.96 o
   2   1   5     1079.34      892.54     45.03 o
   3   1   5       31.53       87.15     11.85 o
   4   1   5     5769.65     5932.48    136.16 o
   5   1   5       28.84       67.83     27.66 o
   6   1   5    16086.71    15650.03    280.60 o
   7   1   5     6298.54     6045.51    188.29 o
   8   1   5    10292.78    10091.67    271.46 o
  -7   2   5      844.01      823.99     65.87 o
  -6   2   5     6708.95     6235.67    197.76 o
  -5   2   5      814.21      747.51     55.88 o
  -4   2   5     3426.37     3538.07    124.81 o
  -3   2   5      133.79      151.91     16.46 o
  -2   2   5      725.17      738.79     48.97 o
  -1   2   5     2718.66     2619.09     79.90 o
   0   2   5      128.79      151.33      9.23 o
   1   2   5     5076.57     4653.18     98.84 o
   2   2   5     2086.22     2155.67     74.60 o
   3   2   5       44.39       35.34     25.90 o
   4   2   5     4503.80     4815.14    148.84 o
   5   2   5      304.50      280.90     33.70 o
   6   2   5    11827.73    12778.31    334.13 o
   7   2   5      489.53      587.60     53.46 o
   8   2   5     3271.78     3273.68    157.06 o
  -7   3   5     6580.56     6693.94    247.72 o
  -6   3   5     6427.76     6069.46    212.24 o
  -5   3   5     6517.56     6757.38    201.83 o
  -4   3   5      949.52     1043.86     76.96 o
  -3   3   5      854.14      886.65     69.83 o
  -2   3   5     2760.91     2841.69    106.68 o
  -1   3   5    16424.31    16178.02    231.68 o
   0   3   5     3061.07     2977.61    121.06 o
   1   3   5    42216.16    41881.86    354.36 o
   2   3   5     4277.52     4131.37    120.62 o
   3   3   5    16817.36    17350.99    267.92 o
   4   3   5     4287.95     4490.61    159.48 o
   5   3   5     8821.68     9301.19    267.38 o
   6   3   5     1730.47     1721.76    118.81 o
   7   3   5     3887.43     3807.77    210.70 o
  -6   4   5       10.65       82.65     51.48 o
  -5   4   5     4946.98     4477.62    182.51 o
  -4   4   5      321.38      293.19     29.20 o
  -3   4   5    14217.79    13616.75    275.68 o
  -2   4   5      142.20      152.79     19.98 o
  -1   4   5    34664.20    32671.84    389.00 o
   0   4   5       12.71       23.51     27.00 o
   1   4   5    99875.20    97449.86    643.96 o
   2   4   5     2787.44     2728.94    113.93 o
   3   4   5    42532.39    41915.91    473.29 o
   4   4   5     6332.99     6378.04    214.98 o
   5   4   5     2464.63     2581.23    152.77 o
   6   4   5      950.48     1040.42     80.80 o
   7   4   5     1351.98     1313.54    118.57 o
   8   4   5     2333.35     2566.70    183.49 o
  -5   5   5        7.54       23.27     52.25 o
  -4   5   5     2412.41     2472.34    144.63 o
  -3   5   5      874.84      851.03     59.06 o
  -2   5   5      381.61      384.63     32.93 o
  -1   5   5     3637.18     3642.90    160.30 o
   0   5   5        1.08       97.19     50.21 o
   1   5   5     9943.51     9303.62    233.94 o
   2   5   5      208.74      194.83     25.47 o
   3   5   5     2404.03     2527.38    134.11 o
   4   5   5       12.13      -20.96     55.65 o
   5   5   5     1757.54     2043.82    141.43 o
   6   5   5       28.40       99.33     28.10 o
   7   5   5     9769.19    10634.50    355.79 o
  -4   6   5     1324.49     1323.72    104.19 o
  -3   6   5     4078.76     4092.62    192.91 o
  -2   6   5      934.12      839.07     58.62 o
  -1   6   5      728.43      818.29     49.51 o
   0   6   5     3174.26     3077.72    109.41 o
   1   6   5       14.25       24.63     36.00 o
   2   6   5     1413.22     1529.06    110.24 o
   3   6   5      530.99      542.72     48.08 o
   4   6   5      405.31      421.30     38.86 o
   5   6   5     1021.61     1240.01    102.10 o
   7   6   5     5074.89     5060.37    263.80 o
  -3   7   5      127.65      143.02     32.27 o
  -2   7   5      107.91      135.23     64.43 o
  -1   7   5      453.50      511.20     40.29 o
   0   7   5     7959.03     8163.54    197.63 o
   1   7   5     1091.24     1009.80     46.68 o
   2   7   5    17080.50    16743.12    391.72 o
   3   7   5     1231.19     1444.17    102.21 o
   4   7   5    14435.43    14634.70    394.72 o
   5   7   5     1798.45     1778.32    131.21 o
   6   7   5     7559.34     7904.20    308.01 o
  -1   8   5       17.24       60.37     69.70 o
   0   8   5    12531.53    12340.45    263.42 o
   1   8   5        2.12        4.57     47.97 o
   2   8   5    22992.77    23281.29    501.12 o
   3   8   5     1380.56     1401.03    115.94 o
   4   8   5    17521.07    17017.73    457.32 o
  -4  -8   6      251.27      151.80    104.06 o
  -3  -8   6      784.15      848.02     69.05 o
  -2  -8   6      849.84      947.71     77.72 o
  -1  -8   6       46.00       10.61     46.27 o
   0  -8   6    10045.84    10258.88    442.72 o
   1  -8   6       78.42      149.05     75.30 o
  -5  -7   6      177.42      109.54     87.26 o
  -4  -7   6      139.84       46.87     75.52 o
  -3  -7   6      722.76      698.94     66.30 o
  -2  -7   6     2170.47     2080.06    154.18 o
  -1  -7   6     1703.86     1540.07     75.99 o
   0  -7   6     9145.96     8885.93    216.16 o
   1  -7   6       65.27       74.86     80.45 o
   2  -7   6    17417.17    18170.25    453.84 o
   3  -7   6      330.86      352.90     45.44 o
  -6  -6   6     6103.61     5636.48    241.88 o
  -5  -6   6     2931.40     2635.79    161.67 o
  -4  -6   6      967.41     1010.23     86.51 o
  -3  -6   6     9960.78     9835.74    291.56 o
  -2  -6   6     2292.98     2371.48    148.81 o
  -1  -6   6     5922.06     6292.40    303.00 o
   0  -6   6      521.91      586.27     36.34 o
   1  -6   6        3.68      -16.13     58.17 o
   2  -6   6      916.79      962.24     70.81 o
   3  -6   6     1308.28     1288.39    107.15 o
   4  -6   6     2547.10     2810.19    184.93 o
  -7  -5   6     7060.39     7042.28    251.93 o
  -6  -5   6     2221.56     2158.02    142.65 o
  -5  -5   6     9153.84     8919.55    271.03 o
  -4  -5   6     1548.41     1651.20    120.56 o
  -3  -5   6     5983.93     5764.13    198.76 o
  -2  -5   6        1.95       -5.82     47.09 o
  -1  -5   6        0.28       17.67     42.26 o
   0  -5   6      280.03      260.58     22.12 o
   1  -5   6       23.80       20.63     54.55 o
   2  -5   6      487.61      593.21     54.56 o
   3  -5   6     1031.02     1080.62     84.86 o
   4  -5   6     4190.66     4690.95    227.74 o
   5  -5   6      394.11      384.19     44.24 o
  -7  -4   6        6.70       48.73     45.77 o
  -6  -4   6      463.22      461.37     33.48 o
  -5  -4   6     1233.94     1326.85    102.77 o
  -4  -4   6     6219.78     5992.26    189.11 o
  -3  -4   6      930.76     1100.42     77.84 o
  -2  -4   6     1286.72     1162.28     88.72 o
  -1  -4   6     1026.27     1027.26     77.96 o
   0  -4   6      173.78      197.82     15.87 o
   1  -4   6    26638.60    27025.30    404.99 o
   2  -4   6     1083.78     1186.54     79.71 o
   3  -4   6    41920.02    43785.39    592.99 o
   4  -4   6     2000.46     1951.80    125.19 o
   5  -4   6    11059.02    11861.03    355.83 o
   6  -4   6      245.33      298.78     39.62 o
  -8  -3   6     3934.35     3913.76    185.09 o
  -7  -3   6        7.69        0.00     45.99 o
  -6  -3   6     1943.97     2068.82    118.27 o
  -5  -3   6       10.80      -37.21     37.21 o
  -4  -3   6     4205.95     4232.50    144.63 o
  -3  -3   6       26.45       55.76     36.99 o
  -2  -3   6     1672.11     1681.36     84.57 o
  -1  -3   6     3792.81     3632.06    118.61 o
   0  -3   6     9014.71     9797.38    140.20 o
   1  -3   6     8958.44     9312.02    207.70 o
   2  -3   6      417.27      463.36     37.43 o
   3  -3   6    27314.95    29036.75    441.65 o
   4  -3   6      471.52      489.48     39.30 o
   5  -3   6    11198.17    11784.07    331.48 o
   6  -3   6     1644.29     1593.39    109.36 o
   7  -3   6      574.50      607.69     51.92 o
  -8  -2   6       53.52       54.77     56.53 o
  -7  -2   6    11583.15    11137.85    271.90 o
  -6  -2   6       10.71        0.00     47.85 o
  -5  -2   6    16394.54    16916.97    285.68 o
  -4  -2   6     4495.50     4578.72    136.74 o
  -3  -2   6     7410.36     7251.96    152.66 o
  -2  -2   6    21700.23    20968.86    240.41 o
  -1  -2   6    18593.78    18372.73    218.60 o
   0  -2   6    19978.67    19654.27    164.07 o
   1  -2   6     2430.68     2284.75     87.36 o
   2  -2   6      210.08      209.88     20.97 o
   3  -2   6     2000.13     2031.93    112.03 o
   4  -2   6       17.34      137.53     52.03 o
   5  -2   6     3633.56     3802.21    194.89 o
   6  -2   6       97.15       63.77     67.61 o
   7  -2   6     2771.00     2652.86    188.89 o
  -8  -1   6     4220.09     4418.67    186.53 o
  -7  -1   6       73.64      100.43     43.14 o
  -6  -1   6    10713.27    10115.32    229.67 o
  -5  -1   6     1591.64     1548.63     94.54 o
  -4  -1   6    29127.09    29234.56    323.69 o
  -3  -1   6     1021.15      996.68     57.76 o
  -2  -1   6    17292.36    16407.08    193.56 o
  -1  -1   6      526.43      452.56     34.25 o
   0  -1   6      324.80      324.58     17.18 o
   1  -1   6      728.03      760.71     45.57 o
   2  -1   6      133.75      163.33     14.93 o
   3  -1   6      598.42      752.13     48.09 o
   4  -1   6     1007.32     1064.79     75.21 o
   5  -1   6    10969.27    11397.91    296.14 o
   6  -1   6      384.04      511.74     43.69 o
   7  -1   6     6605.08     6668.35    270.39 o
   8  -1   6       88.51       21.18     79.36 o
  -8   0   6      259.80      232.59     30.73 o
  -7   0   6     1246.31     1139.06     90.25 o
  -6   0   6       48.69      -28.43     38.53 o
  -5   0   6      310.68      379.80     32.82 o
  -4   0   6      586.11      567.67     42.16 o
  -3   0   6     6891.91     6860.94    140.21 o
  -2   0   6     2355.35     2480.10     75.60 o
  -1   0   6     2161.55     2057.87     62.64 o
   0   0   6     1491.58      719.99    137.33 o
   1   0   6      895.57      900.62     42.50 o
   2   0   6    41728.42    41323.36    295.94 o
   3   0   6     7533.49     7698.50    150.61 o
   4   0   6    54182.68    57457.83    493.64 o
   5   0   6     5648.01     6386.02    207.78 o
   6   0   6    15602.72    15762.57    391.49 o
   7   0   6      898.17      888.46     75.75 o
   8   0   6     6522.49     7022.91    272.45 o
  -7   1   6     5139.30     5321.87    194.38 o
  -6   1   6       50.32       40.28     35.67 o
  -5   1   6     1122.43      996.80     72.13 o
  -4   1   6      199.13      250.81     20.64 o
  -3   1   6     5637.82     5664.80    132.98 o
  -2   1   6     5211.51     4811.18    108.26 o
  -1   1   6      483.53      353.96     23.93 o
   0   1   6     5436.07     5255.32    196.79 o
   1   1   6      351.23      314.52     24.48 o
   2   1   6     1840.69     1849.83     63.06 o
   3   1   6     3605.62     3523.25     97.61 o
   4   1   6    13826.75    13604.66    212.62 o
   5   1   6      325.14      428.87     33.04 o
   6   1   6     9489.97     8987.24    235.23 o
   7   1   6      948.87      934.91     79.59 o
   8   1   6      182.85       14.16     67.72 o
  -7   2   6       86.12      153.88     54.00 o
  -6   2   6    12745.76    12490.28    278.71 o
  -5   2   6       87.39       97.47     18.99 o
  -4   2   6    18277.96    18396.48    285.45 o
  -3   2   6     3235.93     3077.05    110.87 o
  -2   2   6    23380.36    21985.97    252.45 o
  -1   2   6    15651.60    14757.71    193.02 o
   0   2   6    33267.74    31291.69    303.20 o
   1   2   6    17598.32    16851.52    193.22 o
   2   2   6     3540.46     3293.47     91.14 o
   3   2   6      344.80      381.35     32.05 o
   4   2   6      677.64      761.79     59.72 o
   5   2   6     1832.90     2108.48    110.81 o
   6   2   6     3146.77     3452.79    162.13 o
   7   2   6      188.32      232.15     32.82 o
   8   2   6     1057.56     1207.50     90.24 o
  -7   3   6     2268.84     1926.25    138.47 o
  -6   3   6        2.62       51.59     42.81 o
  -5   3   6     7459.95     7353.78    212.54 o
  -4   3   6      136.74      116.02     48.84 o
  -3   3   6    30072.33    28648.24    360.82 o
  -2   3   6       88.90       96.70     37.54 o
  -1   3   6    18481.68    17836.27    246.71 o
   0   3   6     2696.49     2662.43     81.59 o
   1   3   6     1490.71     1493.10     69.74 o
   2   3   6      547.14      532.55     42.38 o
   3   3   6       48.19      125.35     42.04 o
   4   3   6     1184.18     1303.54     85.97 o
   5   3   6      295.07      289.13     28.98 o
   6   3   6     9938.04    10604.60    304.33 o
   7   3   6       52.77       30.51     81.00 o
   8   3   6     7526.20     7663.70    319.11 o
  -6   4   6     1767.79     1594.38    124.40 o
  -4   4   6      741.47      760.00     61.70 o
  -3   4   6       44.24      -36.66     36.66 o
  -2   4   6     1251.43     1272.57     86.85 o
  -1   4   6     1030.52     1029.77     74.55 o
   0   4   6     2280.21     2254.82     71.26 o
   1   4   6      534.09      551.20     45.89 o
   2   4   6     1396.15     1354.40     86.42 o
   3   4   6    20379.08    20511.14    328.73 o
   4   4   6     9326.36     8792.05    242.11 o
   5   4   6    23979.83    25260.46    450.93 o
   6   4   6     8544.95     8866.55    291.56 o
   7   4   6    11810.75    12211.60    383.37 o
   8   4   6     1395.05     1406.07    124.28 o
  -5   5   6      198.53      171.12     67.83 o
  -4   5   6      119.22       72.00     57.62 o
  -3   5   6      328.67      295.82     30.52 o
  -2   5   6     1760.75     1826.34    115.30 o
  -1   5   6     5126.02     5090.68    176.08 o
   0   5   6     3807.14     3696.19    106.44 o
   1   5   6     2013.98     1944.32    105.76 o
   2   5   6      880.61      824.94     69.82 o
   3   5   6      798.83      932.83     68.50 o
   4   5   6     5386.01     5423.75    201.47 o
   5   5   6     3706.68     3673.73    198.07 o
   6   5   6       94.19      107.35     69.37 o
   7   5   6     4606.83     4524.94    243.24 o
  -4   6   6      147.56      166.95     65.20 o
  -3   6   6     9021.49     9036.11    286.92 o
  -2   6   6     1256.71     1247.66     96.29 o
  -1   6   6    15672.25    14639.58    340.77 o
   0   6   6     6260.10     5932.03    295.66 o
   1   6   6    17395.67    16954.65    425.05 o
   2   6   6     4800.87     4530.22    189.46 o
   3   6   6     4355.50     4533.31    198.99 o
   4   6   6      465.47      475.97     39.19 o
   5   6   6        0.38       18.22     67.94 o
   6   6   6      733.35      722.54     66.09 o
   7   6   6     1452.44     1457.69    133.18 o
  -3   7   6      140.65      190.33     34.79 o
  -2   7   6     9610.51     9533.31    324.66 o
  -1   7   6     1062.99     1139.01     92.99 o
   0   7   6     7667.98     7102.41    181.59 o
   1   7   6     2303.77     2205.32    105.33 o
   2   7   6      875.52      862.99     67.08 o
   3   7   6      604.03      537.45     45.23 o
   4   7   6      188.29      157.51     78.04 o
   5   7   6     1343.73     1311.98     92.66 o
   6   7   6       25.49      -53.12     74.20 o
  -1   8   6      691.03      700.80     69.27 o
   0   8   6      217.58      144.87     55.38 o
   1   8   6      820.81      766.91     43.92 o
   2   8   6       38.74      -18.88     79.14 o
   3   8   6      910.12     1068.70     89.58 o
   4   8   6     5198.86     5765.23    266.55 o
  -3  -8   7      744.50      748.34     66.85 o
  -2  -8   7     1639.25     1839.28    120.66 o
  -1  -8   7      198.86      200.84     34.36 o
   0  -8   7     1140.82     1182.69     73.01 o
  -5  -7   7      596.39      617.91     50.71 o
  -4  -7   7      213.54      198.67     75.08 o
  -3  -7   7       89.68      107.68     69.48 o
  -2  -7   7      181.19      160.58     33.81 o
  -1  -7   7      655.19      664.77     45.39 o
   0  -7   7      657.19      694.23     37.82 o
   1  -7   7       71.25      162.45     65.53 o
   2  -7   7      827.33      868.56     76.73 o
   3  -7   7      629.93      641.62     51.26 o
  -6  -6   7        2.83        8.56     52.46 o
  -5  -6   7     4809.24     5299.79    226.34 o
  -4  -6   7      517.71      447.65     41.82 o
  -3  -6   7     1457.02     1419.56     99.04 o
  -2  -6   7     1005.08      968.09     73.89 o
  -1  -6   7     2650.90     2441.23    110.76 o
   0  -6   7     2550.93     2888.75    176.99 o
   1  -6   7     5226.11     5604.04    228.36 o
   2  -6   7     5692.19     5900.84    254.09 o
   3  -6   7     3262.85     3676.96    197.59 o
   4  -6   7     1286.88     1408.90    112.31 o
  -7  -5   7     3250.82     2892.49    173.86 o
  -6  -5   7     2932.79     2813.02    157.27 o
  -5  -5   7     4646.79     4591.72    199.21 o
  -4  -5   7     2652.67     2610.67    146.84 o
  -3  -5   7     5626.09     5478.00    198.19 o
  -2  -5   7     9729.00     9627.76    255.10 o
  -1  -5   7      542.16      537.24     41.50 o
   0  -5   7     5632.11     5806.03    144.51 o
   1  -5   7     2267.42     2389.79    145.08 o
   2  -5   7    12873.51    13734.81    345.43 o
   3  -5   7     7365.19     8319.05    284.00 o
   4  -5   7     7832.77     8188.29    302.02 o
   5  -5   7      304.84      251.14     40.94 o
  -7  -4   7      414.78      443.02     34.80 o
  -6  -4   7     1776.23     1458.62    116.39 o
  -5  -4   7        1.77       47.31     41.71 o
  -4  -4   7       83.85       80.02     48.08 o
  -3  -4   7      891.13      884.01     62.14 o
  -2  -4   7     1627.16     1577.81     96.09 o
   0  -4   7      262.92      316.32     25.41 o
   1  -4   7     1987.38     2091.96    115.65 o
   2  -4   7     1006.00     1067.38     83.44 o
   3  -4   7      243.25      184.08     70.25 o
   4  -4   7      145.45      199.00     32.93 o
   5  -4   7      881.89      983.19     69.05 o
   6  -4   7        0.80      171.44     72.66 o
  -8  -3   7     1477.30     1383.69     96.62 o
  -7  -3   7       16.68       32.16     41.16 o
  -6  -3   7     5387.61     5070.55    183.75 o
  -5  -3   7        3.17        5.05     41.27 o
  -4  -3   7     3286.52     3400.50    131.07 o
  -3  -3   7      162.49      200.98     22.06 o
  -2  -3   7       51.67      -41.49     41.49 o
  -1  -3   7     1250.01     1114.91     71.05 o
   0  -3   7     2733.33     2813.93     93.12 o
   1  -3   7      160.88      184.30     18.77 o
   2  -3   7        0.74       84.40     36.11 o
   3  -3   7      826.27      898.92     66.97 o
   4  -3   7       52.64      113.27     65.42 o
   5  -3   7      888.28     1116.26     82.34 o
   6  -3   7     1162.11     1068.77     90.79 o
   7  -3   7     5075.11     5312.91    270.06 o
  -8  -2   7       47.75      105.37     63.22 o
  -7  -2   7       50.90       35.78     48.51 o
  -6  -2   7     1081.10     1138.71     81.79 o
  -5  -2   7      107.93      113.27     47.31 o
  -4  -2   7    12568.73    12169.09    226.65 o
  -3  -2   7     2270.75     2359.30     92.60 o
  -2  -2   7     3327.66     3207.06     99.79 o
  -1  -2   7     2697.43     2559.11     87.25 o
   0  -2   7     4690.87     4599.65     84.50 o
   1  -2   7    22095.08    22164.59    272.52 o
   2  -2   7     9102.46     9135.67    193.51 o
   3  -2   7    20699.64    21229.57    336.26 o
   4  -2   7     4421.41     4842.65    193.64 o
   5  -2   7     3654.49     3829.73    190.39 o
   6  -2   7     1734.29     1933.39    146.70 o
   7  -2   7      590.99      564.01     51.81 o
  -8  -1   7      207.32      294.39     31.50 o
  -7  -1   7     2654.35     2666.04    135.19 o
  -6  -1   7     3712.59     3736.80    145.56 o
  -5  -1   7     3221.50     3089.04    123.26 o
  -4  -1   7    10829.32    10822.89    204.85 o
  -3  -1   7      760.35      776.44     53.58 o
  -2  -1   7    14945.31    14204.70    189.91 o
  -1  -1   7     2283.58     1924.19     67.47 o
   0  -1   7     2881.70     2434.08     51.69 o
   1  -1   7     7225.02     7046.74    132.40 o
   2  -1   7     3066.82     3249.16     99.02 o
   3  -1   7    16636.02    17023.30    259.82 o
   4  -1   7     7463.85     7698.11    212.87 o
   5  -1   7    11864.47    12627.54    308.30 o
   6  -1   7      188.54      208.99     32.93 o
   7  -1   7      345.33      419.09     48.63 o
  -8   0   7     2188.29     1944.00    137.59 o
  -7   0   7     8900.35     9160.71    243.91 o
  -6   0   7     2121.82     2013.34    112.89 o
  -5   0   7     3877.37     4059.10    138.77 o
  -4   0   7      631.81      729.49     48.30 o
  -3   0   7       32.69       64.65     11.74 o
  -2   0   7      252.40      206.37     14.38 o
  -1   0   7      575.83      527.77     36.34 o
   0   0   7     1029.35     1093.31     34.32 o
   1   0   7     2502.14     2437.93     69.90 o
   2   0   7     3118.22     3004.58     85.63 o
   3   0   7      592.51      447.81     38.42 o
   4   0   7      401.99      411.65     28.65 o
   5   0   7      542.55      583.57     49.51 o
   6   0   7      151.36      214.04     27.99 o
   7   0   7       32.83      183.30     35.01 o
   8   0   7      107.96       68.27     73.76 o
  -7   1   7     1836.06     1655.47    120.89 o
  -6   1   7      961.99      968.18     69.82 o
  -5   1   7     7837.32     8034.16    204.35 o
  -4   1   7     1982.63     2058.33     95.11 o
  -3   1   7     5480.49     5244.01    133.18 o
  -2   1   7     4325.70     4035.56    104.79 o
  -1   1   7      134.18      128.87     12.62 o
   0   1   7      993.06     1098.80     50.79 o
   1   1   7     2707.66     2759.71     74.63 o
   2   1   7      198.52      215.92     16.14 o
   3   1   7      169.99      184.30     14.49 o
   4   1   7       14.15       12.95     29.20 o
   5   1   7      386.50      364.66     29.75 o
   6   1   7      294.88      293.08     26.45 o
   7   1   7      327.87      334.57     36.66 o
   8   1   7     1971.83     1714.46    121.88 o
  -7   2   7     1141.40     1242.76     88.82 o
  -6   2   7      134.64      178.14     23.38 o
  -5   2   7      299.49      349.94     25.03 o
  -4   2   7     1383.56     1302.47     85.97 o
  -3   2   7    11664.35    11461.31    208.89 o
  -2   2   7     4047.71     3935.10    114.43 o
  -1   2   7     3254.93     3102.02     92.11 o
   0   2   7     5148.80     4776.39     86.26 o
   1   2   7      822.30      811.54     48.64 o
   2   2   7    42747.18    42516.65    336.32 o
   3   2   7     6187.78     6373.85    144.12 o
   4   2   7    31497.57    32198.38    353.45 o
   5   2   7     1577.04     1779.32     95.42 o
   6   2   7     6685.35     7250.03    208.12 o
   7   2   7     2318.77     2237.93    145.73 o
   8   2   7     1536.37     1796.10    133.73 o
  -6   3   7     2319.34     2069.75    131.99 o
  -5   3   7      579.83      502.65     40.18 o
  -4   3   7     1435.42     1563.55     99.48 o
  -3   3   7     5182.12     5037.84    155.10 o
  -2   3   7     1204.90     1166.43     74.34 o
  -1   3   7     6840.79     6857.67    155.14 o
   0   3   7      553.31      605.60     31.72 o
   1   3   7     1686.72     1619.79     75.56 o
   2   3   7     4485.49     4459.15    127.09 o
   3   3   7     2744.53     2786.52    107.44 o
   4   3   7     9861.63     9855.75    223.59 o
   5   3   7     1258.84     1683.83    105.84 o
   6   3   7     8650.88     8810.72    259.24 o
   7   3   7       25.82      127.76     60.48 o
  -6   4   7     8226.83     8273.42    269.46 o
  -5   4   7     3297.68     3144.87    153.11 o
  -4   4   7     4538.16     4614.41    177.56 o
  -3   4   7     2478.89     2388.69    130.48 o
  -2   4   7      413.91      456.65     30.41 o
  -1   4   7     3124.53     3225.97    123.60 o
   0   4   7       80.09       83.50     15.36 o
   1   4   7      102.89       73.43     38.09 o
   2   4   7     2953.13     2785.27    116.57 o
   3   4   7     1714.13     1703.03    100.70 o
   4   4   7     1101.20     1061.15     74.22 o
   5   4   7       15.83      -40.28     61.47 o
   6   4   7      627.36      695.20     52.03 o
   7   4   7       55.48       39.95     75.95 o
  -5   5   7     2981.21     2697.86    172.97 o
  -4   5   7     3837.35     4112.82    184.88 o
  -3   5   7     3446.69     3495.14    166.86 o
  -2   5   7     2781.19     2593.23    138.50 o
  -1   5   7     2623.00     2656.39    128.51 o
   0   5   7        0.75        3.65     38.20 o
   1   5   7       65.17       25.35     50.71 o
   2   5   7      373.31      361.25     28.10 o
   3   5   7      144.89      143.02     24.59 o
   4   5   7      942.55      880.59     74.87 o
   5   5   7      704.23      755.93     64.00 o
   6   5   7     1391.83     1458.59    103.31 o
   7   5   7       89.48      136.32     63.88 o
  -4   6   7       62.82       35.34     30.29 o
  -3   6   7     1973.24     2103.54    143.08 o
  -2   6   7     4004.70     3898.66    193.02 o
  -1   6   7     2125.30     1809.63    128.15 o
   0   6   7     1502.18     1356.46    151.80 o
   1   6   7     4480.05     4490.05    251.90 o
   2   6   7       97.35      105.48     50.27 o
   3   6   7    20778.43    20951.95    406.72 o
   4   6   7     2229.56     2165.02    149.79 o
   5   6   7    21336.83    23189.95    483.33 o
   6   6   7      918.61      913.59     79.81 o
   7   6   7     8596.24     8081.84    321.48 o
  -3   7   7      409.31      381.77     39.52 o
  -2   7   7      289.42      332.92     37.43 o
  -1   7   7      533.46      518.34     41.60 o
   0   7   7      547.30      599.74     37.93 o
   1   7   7      551.19      577.31     33.97 o
   2   7   7       16.48      -55.98     55.98 o
   3   7   7      263.88      178.37     81.88 o
   4   7   7     1818.23     1996.52    147.13 o
   5   7   7     3006.91     3312.48    209.55 o
   6   7   7      240.79      138.63     79.14 o
  -1   8   7     1097.46     1084.65     87.17 o
   0   8   7     2607.68     3059.76    128.99 o
   1   8   7      320.27      303.10     35.94 o
   2   8   7      516.88      480.47     44.02 o
   3   8   7      494.03      472.34     46.87 o
   4   8   7       97.26      153.78     38.42 o
  -2  -8   8     3927.92     3496.88    218.15 o
  -1  -8   8      125.29       36.60     61.58 o
   0  -8   8     3490.94     3678.97    185.40 o
  -5  -7   8    17034.78    16018.14    432.91 o
  -4  -7   8      889.50      910.40     73.11 o
  -3  -7   8    12340.63    12081.60    353.02 o
  -2  -7   8     1977.11     1649.61    114.97 o
  -1  -7   8     1031.66     1046.47     55.69 o
   0  -7   8     6377.83     6594.01    190.47 o
   1  -7   8        2.63       78.15     49.83 o
   2  -7   8    10446.69    11017.31    363.74 o
  -6  -6   8     6855.46     6227.02    252.24 o
  -5  -6   8        0.32       -8.56     72.55 o
  -4  -6   8     6373.83     5787.85    240.38 o
  -3  -6   8      117.14      116.68     28.87 o
  -2  -6   8     4694.92     4574.35    199.76 o
  -1  -6   8       37.21       58.85     67.78 o
   0  -6   8     1195.11     1296.97    101.01 o
   1  -6   8     2154.08     2198.02    152.97 o
   2  -6   8      260.82      200.43     72.99 o
   3  -6   8     4191.44     4576.59    223.67 o
   4  -6   8     1307.50     1443.60    119.01 o
  -7  -5   8     4118.95     3945.41    195.97 o
  -6  -5   8        5.02      -36.99     48.51 o
  -5  -5   8     2133.20     2066.22    136.72 o
  -4  -5   8        8.78       60.15     57.84 o
  -3  -5   8      386.15      361.14     32.05 o
  -2  -5   8      751.39      805.79     66.20 o
  -1  -5   8      632.70      726.62     55.66 o
   0  -5   8     2553.90     2538.67     99.29 o
   1  -5   8     4345.00     4609.44    190.76 o
   2  -5   8     4005.44     4119.67    203.47 o
   3  -5   8      180.87      242.25     86.49 o
   4  -5   8    11518.46    11550.82    362.77 o
   5  -5   8        8.54      -90.55     90.55 o
  -7  -4   8      645.12      599.36     55.11 o
  -6  -4   8     6792.60     6100.52    212.37 o
  -5  -4   8     2795.87     2901.99    147.29 o
  -4  -4   8    17826.81    17868.44    332.68 o
  -3  -4   8    14155.97    13518.37    277.25 o
  -2  -4   8     2801.84     2964.98    131.38 o
  -1  -4   8    15926.01    15063.97    282.80 o
   0  -4   8     2897.59     2819.14     95.50 o
   1  -4   8     3171.06     3184.00    149.30 o
   2  -4   8     2157.82     2298.84    142.00 o
   3  -4   8     1481.55     1551.04    121.33 o
   4  -4   8     1242.08     1307.06    102.43 o
   5  -4   8        9.15      143.24     63.99 o
   6  -4   8       34.98        0.00     76.50 o
  -7  -3   8       94.11      120.63     25.90 o
  -6  -3   8    16509.78    16860.31    327.22 o
  -5  -3   8       81.62      136.54     50.38 o
  -4  -3   8    44019.45    45192.38    478.31 o
  -3  -3   8       14.37       60.04     38.64 o
  -2  -3   8    30880.26    29880.36    352.76 o
  -1  -3   8      520.19      605.21     44.02 o
   0  -3   8     3184.26     3138.97     85.21 o
   1  -3   8    13272.37    13088.82    253.47 o
   2  -3   8      230.37      250.27     23.60 o
   3  -3   8    28340.46    30598.95    455.49 o
   4  -3   8      671.95      753.95     60.05 o
   5  -3   8     2938.55     3433.17    192.87 o
   6  -3   8     1071.44     1052.39     96.28 o
  -8  -2   8       23.65       28.87     52.03 o
  -7  -2   8      623.73      539.10     46.87 o
  -6  -2   8      110.09       99.77     46.65 o
  -5  -2   8     7548.84     7741.89    203.57 o
  -4  -2   8      631.07      612.35     50.06 o
  -3  -2   8    10678.88    10700.70    197.61 o
  -2  -2   8      121.22      179.02     16.03 o
  -1  -2   8    11290.38    10851.91    182.26 o
   0  -2   8       46.14       41.70     28.92 o
   1  -2   8     4981.81     4930.21    135.16 o
   2  -2   8     5139.86     4993.13    145.92 o
   3  -2   8      688.07      709.42     52.04 o
   4  -2   8     5647.79     6132.17    209.64 o
   5  -2   8     3422.11     3644.00    180.60 o
   6  -2   8     1857.83     1730.30    128.25 o
   7  -2   8      278.30      345.76     45.99 o
  -8  -1   8      207.44        0.00     71.24 o
  -7  -1   8      839.43      818.18     61.59 o
  -5  -1   8      218.37      235.45     23.16 o
  -4  -1   8     7319.58     7312.80    171.61 o
  -3  -1   8      694.35      720.74     56.65 o
  -2  -1   8      185.97      170.03     18.11 o
  -1  -1   8     2901.99     2745.03     84.84 o
   0  -1   8      832.70      760.41     33.53 o
   1  -1   8     1276.38     1260.31     62.93 o
   2  -1   8    10233.86     9672.00    174.45 o
   3  -1   8     1351.04     1422.70     84.33 o
   4  -1   8      836.68      921.66     65.65 o
   5  -1   8    12261.27    12614.26    295.98 o
   6  -1   8        3.44       76.06     43.90 o
   7  -1   8    20705.56    21384.78    513.26 o
  -7   0   8      113.45      155.75     26.12 o
  -6   0   8      146.99      152.35     20.42 o
  -5   0   8     8871.80     9484.89    221.02 o
  -4   0   8     5758.03     5756.32    153.71 o
  -3   0   8    35661.62    35588.32    341.60 o
  -2   0   8     9217.63     9033.82    155.67 o
  -1   0   8     4680.78     4585.59    105.60 o
   0   0   8    27285.83    30221.34    182.28 o
   1   0   8     1235.11     1583.54     64.69 o
   2   0   8      393.58      513.65     40.84 o
   3   0   8     7645.33     7794.10    156.29 o
   4   0   8       13.13       18.99     31.94 o
   5   0   8     1682.47     1691.50    102.34 o
   6   0   8      493.65      442.05     35.24 o
   7   0   8      200.36      344.11     41.05 o
   8   0   8      884.83      890.52     70.15 o
  -7   1   8     5867.47     6194.94    216.05 o
  -6   1   8       93.20       81.00     46.87 o
  -5   1   8    16993.41    17313.44    307.11 o
  -4   1   8      150.68      190.11     19.10 o
  -3   1   8    53663.62    52945.11    431.46 o
  -2   1   8      424.36      308.14     27.11 o
  -1   1   8    39400.79    39820.95    316.10 o
   0   1   8      410.75      467.05     21.62 o
   1   1   8     7794.79     7261.03    128.33 o
   2   1   8    12281.46    12009.15    174.87 o
   3   1   8     1382.33     1318.87     66.55 o
   4   1   8    22405.21    21636.57    283.97 o
   5   1   8      547.71      602.34     47.31 o
   6   1   8     2631.11     2851.28    122.68 o
   7   1   8      418.70      382.54     36.99 o
   8   1   8       13.48      124.69     67.06 o
  -7   2   8        0.48       55.98     46.43 o
  -6   2   8       34.18       88.25     42.04 o
  -5   2   8      692.50      672.39     57.52 o
  -4   2   8     1222.87     1231.58     84.54 o
  -3   2   8     1489.79     1581.48     81.04 o
  -2   2   8     6737.26     6587.97    150.73 o
  -1   2   8      701.25      665.10     42.27 o
   0   2   8     8248.22     8078.56    104.09 o
   1   2   8      502.73      462.62     35.24 o
   2   2   8     6515.82     6369.05    133.70 o
   3   2   8     5414.82     5256.37    132.73 o
   4   2   8      542.05      498.39     38.64 o
   5   2   8     4405.10     4519.59    149.89 o
   6   2   8     4296.84     4278.36    154.48 o
   7   2   8     1315.28     1266.65     80.81 o
   8   2   8      614.90      767.75     61.80 o
  -6   3   8      564.32      624.60     45.56 o
  -5   3   8      315.96      358.39     36.00 o
  -4   3   8      152.68      151.91     23.49 o
  -3   3   8     2947.80     2857.20    116.33 o
  -2   3   8     1167.58     1106.77     76.53 o
  -1   3   8       47.54       88.25     30.29 o
   0   3   8     1322.82     1322.45     51.21 o
   1   3   8     1232.79     1175.06     69.73 o
   2   3   8       32.89        9.88     32.49 o
   3   3   8     3490.41     3255.18    119.00 o
   4   3   8      129.33      101.20     42.81 o
   5   3   8     1375.21     1400.81     98.93 o
   6   3   8     6525.91     6677.18    221.51 o
   7   3   8       81.27      102.19     58.28 o
   8   3   8    12946.35    13173.15    397.58 o
  -6   4   8      106.12      139.18     59.82 o
  -5   4   8       31.20       19.98     50.27 o
  -4   4   8     5718.80     5821.12    207.72 o
  -3   4   8     2102.02     1979.35    113.99 o
  -2   4   8    18806.85    18332.03    312.79 o
  -1   4   8       97.40       77.93     36.77 o
   0   4   8     6475.93     6468.57    122.01 o
   1   4   8      256.14      262.56     20.97 o
   2   4   8     3115.21     3197.19    125.80 o
   3   4   8      895.72      913.98     72.24 o
   4   4   8      491.79      488.16     39.52 o
   5   4   8     1393.23     1348.53    106.39 o
   6   4   8      481.29      454.78     41.93 o
   7   4   8     1392.25     1524.01    106.28 o
  -5   5   8       27.91       79.03     49.94 o
  -4   5   8     8687.11     8464.24    271.50 o
  -3   5   8      527.55      605.28     60.26 o
  -2   5   8    20120.19    19922.89    366.76 o
  -1   5   8      880.32      934.92     70.92 o
   0   5   8    15534.97    14819.57    264.15 o
   1   5   8      503.14      606.06     41.49 o
   2   5   8     6276.39     6072.74    193.40 o
   3   5   8     3364.50     3528.59    153.03 o
   4   5   8     1113.63     1203.62     86.95 o
   5   5   8     4473.40     4179.36    187.33 o
   6   5   8      181.63      222.49     33.48 o
   7   5   8     1504.37     1740.65    122.31 o
  -4   6   8      480.96      552.91     42.37 o
  -3   6   8      243.92      159.93     76.62 o
  -2   6   8      655.88      729.89     64.22 o
  -1   6   8      564.52      530.31     44.02 o
   0   6   8      194.35      192.70     26.83 o
   1   6   8     2288.70     2221.88     99.58 o
   2   6   8      842.46      863.76     74.54 o
   3   6   8     1561.47     1517.65    114.52 o
   4   6   8     1945.95     1873.10    144.29 o
   5   6   8      269.04      161.46     85.07 o
   6   6   8     1706.30     1588.77    116.06 o
  -2   7   8        5.25      -18.33     62.01 o
  -1   7   8      329.01      257.95     89.35 o
   0   7   8       12.18       16.15     38.17 o
   1   7   8      146.00      116.06     53.89 o
   2   7   8      545.56      625.37     55.22 o
   3   7   8       39.05       94.28     62.45 o
   4   7   8      246.49      214.48     81.88 o
   5   7   8        7.01       51.26     60.59 o
   0   8   8      146.11      204.83     32.86 o
   1   8   8     6100.76     5946.48    187.39 o
   2   8   8     1533.06     1582.99    122.42 o
   3   8   8     5164.97     5246.49    246.66 o
   4   8   8     1652.39     1404.82    123.30 o
  -4  -7   9        1.93       48.84     52.68 o
  -3  -7   9     8729.58     8606.72    305.57 o
  -2  -7   9      663.47      661.94     45.23 o
  -1  -7   9    23436.41    22563.58    961.02 o
   0  -7   9     1677.87     1863.70     94.80 o
   2  -7   9      121.53        0.00    104.16 o
  -6  -6   9       79.68      106.25     57.40 o
  -5  -6   9     8296.62     8094.34    290.04 o
  -4  -6   9     3349.52     3364.69    190.35 o
  -3  -6   9     9779.92     8971.58    284.57 o
  -2  -6   9     6763.88     6631.35    240.20 o
  -1  -6   9    11980.17    11589.31    515.71 o
   0  -6   9    10797.38    10631.04    493.44 o
   1  -6   9     5883.11     5894.84    243.00 o
   2  -6   9     5609.21     6030.02    263.85 o
   3  -6   9      158.74      140.39     82.65 o
   4  -6   9       93.49       22.17     78.37 o
  -6  -5   9     6391.76     6283.87    237.72 o
  -5  -5   9      140.00      214.59     24.92 o
  -4  -5   9    11929.96    12231.71    308.18 o
  -3  -5   9      163.47      298.89     32.49 o
  -2  -5   9     2864.46     2817.82    142.90 o
  -1  -5   9     5423.67     5283.57    196.31 o
   0  -5   9     1304.33     1330.57     73.87 o
   1  -5   9     5365.39     5341.35    212.78 o
   2  -5   9     1332.88     1513.95    116.49 o
   3  -5   9     4016.24     4069.81    203.35 o
   4  -5   9      606.89      672.36     56.31 o
   5  -5   9     1624.02     1708.62    120.88 o
  -7  -4   9     3637.45     3631.06    182.11 o
  -6  -4   9    15518.77    15233.39    337.54 o
  -5  -4   9     1508.64     1484.13    110.02 o
  -4  -4   9     9008.64     9004.87    244.33 o
  -3  -4   9      308.39      336.99     27.44 o
  -2  -4   9     1878.20     1944.43    110.37 o
  -1  -4   9      288.99      290.45     25.80 o
   0  -4   9     4238.88     4099.44    115.00 o
   1  -4   9      728.63      804.59     69.82 o
   2  -4   9     2958.01     2976.26    154.77 o
   3  -4   9     2379.32     2525.28    155.29 o
   4  -4   9     1080.66     1064.81     83.77 o
   5  -4   9        1.44       99.99     34.68 o
   6  -4   9     1443.27     1515.98    126.92 o
  -7  -3   9     1044.47     1109.90     82.56 o
  -6  -3   9     1107.97     1107.41     87.17 o
  -5  -3   9      246.58      226.56     27.11 o
  -4  -3   9      609.60      574.46     40.73 o
  -3  -3   9       12.33       75.84     29.20 o
  -2  -3   9    19904.92    18793.88    285.86 o
  -1  -3   9     4280.42     4050.72    136.62 o
   0  -3   9    56147.87    54854.45    351.40 o
   1  -3   9     6917.19     7325.52    191.29 o
   2  -3   9    25507.66    25975.88    385.64 o
   3  -3   9     2038.90     2111.62    126.84 o
   4  -3   9    12360.14    13674.00    341.19 o
   5  -3   9     1688.34     2022.97    148.23 o
   6  -3   9     7175.23     6876.10    300.97 o
  -7  -2   9      353.84      331.06     31.94 o
  -6  -2   9     7055.68     6794.84    214.71 o
  -5  -2   9       67.92       99.77     50.93 o
  -4  -2   9    23788.73    24666.66    338.35 o
  -3  -2   9     2520.33     2557.45    101.61 o
  -2  -2   9    13268.94    12623.04    212.93 o
  -1  -2   9    14290.81    14300.59    218.15 o
   0  -2   9    23647.69    23149.31    197.99 o
   1  -2   9    21108.53    21694.86    287.34 o
   2  -2   9     7066.55     7015.88    175.26 o
   3  -2   9    22048.75    21645.18    341.40 o
   4  -2   9       19.32       92.42     51.15 o
   5  -2   9       73.46       59.16     61.14 o
   6  -2   9     1537.49     1680.86    114.30 o
   7  -2   9     5033.96     5105.20    271.93 o
  -7  -1   9     4187.97     4058.93    171.04 o
  -6  -1   9     1476.32     1391.89     95.63 o
  -5  -1   9    10719.44    10616.80    236.30 o
  -4  -1   9     2235.10     2152.89    100.82 o
  -3  -1   9    29430.54    29148.12    327.48 o
  -2  -1   9      222.21      227.22     21.40 o
  -1  -1   9    13661.65    13305.56    194.80 o
   0  -1   9     8185.31     7815.55    105.48 o
   1  -1   9     4912.63     4779.50    120.76 o
   2  -1   9    10705.38    10308.83    186.11 o
   3  -1   9     7538.61     7388.41    178.69 o
   4  -1   9     7616.35     7716.85    202.84 o
   5  -1   9      533.39      554.36     47.42 o
   6  -1   9     2469.83     2578.81    151.44 o
   7  -1   9     5614.85     6059.81    272.52 o
  -7   0   9    16222.81    16098.86    340.41 o
  -6   0   9     1649.86     1633.39    103.21 o
  -5   0   9    22557.96    23214.34    348.50 o
  -4   0   9      342.13      392.87     28.87 o
  -3   0   9    15319.48    14997.48    231.33 o
  -2   0   9      348.89      324.82     26.57 o
  -1   0   9     7075.69     6947.56    136.40 o
   0   0   9      505.81      256.10     20.88 o
   1   0   9     5176.37     5201.56    117.48 o
   2   0   9     2923.73     2756.33     93.07 o
   3   0   9     6857.13     7115.67    157.32 o
   4   0   9     5146.43     5130.02    153.46 o
   5   0   9      692.19      786.13     65.32 o
   6   0   9      769.80      651.10     58.51 o
   7   0   9     2549.38     2515.17    160.22 o
  -7   1   9     4061.13     4144.62    184.99 o
  -6   1   9     1348.74     1219.02     79.16 o
  -5   1   9      477.81      523.06     44.24 o
  -4   1   9     1605.16     1629.22     93.12 o
  -3   1   9     1225.30     1138.64     72.91 o
  -2   1   9        9.22       26.01     26.01 o
  -1   1   9    28244.88    27975.43    283.06 o
   0   1   9     6640.03     6696.94    229.06 o
   1   1   9    60551.35    61133.09    398.58 o
   2   1   9     9928.71     9355.51    162.52 o
   3   1   9    32396.40    32657.72    329.18 o
   4   1   9     2329.87     2320.19    100.50 o
   5   1   9    21038.35    21971.79    327.15 o
   6   1   9     1212.06     1133.81     87.83 o
   7   1   9    11253.88    10427.60    266.37 o
   8   1   9      570.01      615.71     50.60 o
  -7   2   9     2800.11     2698.49    153.64 o
  -6   2   9      857.93      822.03     70.92 o
  -5   2   9     6350.74     6085.61    191.27 o
  -4   2   9     1348.79     1384.44     93.55 o
  -3   2   9    30863.42    30643.41    361.96 o
  -2   2   9      114.45       55.32     36.44 o
  -1   2   9    18279.67    18168.72    244.30 o
   0   2   9     9595.33    10102.29    122.69 o
   1   2   9    17878.05    17186.02    224.03 o
   2   2   9    13356.08    13314.71    201.84 o
   3   2   9     3527.09     3470.37    113.51 o
   4   2   9    19729.71    19748.92    283.62 o
   5   2   9      494.11      463.13     36.01 o
   6   2   9      286.98      313.38     26.34 o
   7   2   9     2283.11     2301.24    128.48 o
   8   2   9     2887.09     2605.84    148.70 o
  -6   3   9     2539.64     2499.74    145.40 o
  -5   3   9     3614.32     3355.74    153.90 o
  -4   3   9     8920.32     8917.34    231.77 o
  -3   3   9     5261.03     5420.93    164.65 o
  -2   3   9    19214.58    18241.35    280.61 o
  -1   3   9     1871.40     1865.50     89.84 o
   0   3   9    15506.31    15084.76    347.13 o
   1   3   9     1119.54     1174.98     70.38 o
   2   3   9     7235.15     6950.54    161.74 o
   3   3   9     7956.39     7698.45    180.67 o
   4   3   9     6587.93     6635.41    185.18 o
   5   3   9     4626.05     4528.41    162.64 o
   6   3   9     1040.80     1134.85     75.64 o
   7   3   9     2068.94     2261.48    134.29 o
   8   3   9     2246.97     1878.36    148.24 o
  -6   4   9    10461.39    10330.50    303.22 o
  -5   4   9       93.70       61.14     58.83 o
  -4   4   9    13805.72    13861.97    313.80 o
  -3   4   9       10.26       43.46     27.77 o
  -2   4   9     8335.54     8315.98    213.52 o
  -1   4   9      412.41      412.96     38.20 o
   0   4   9     5804.11     5460.67    130.46 o
   1   4   9      259.56      285.07     24.04 o
   2   4   9     1955.96     1855.68     97.63 o
   3   4   9     2767.23     2768.42    124.45 o
   4   4   9     1773.40     1822.74    107.83 o
   5   4   9     3869.75     3802.55    169.63 o
   6   4   9      129.65       55.65     54.77 o
   7   4   9     2139.27     2382.71    157.02 o
  -5   5   9      429.26      412.95     38.53 o
  -4   5   9      499.53      479.70     48.85 o
  -3   5   9     1472.51     1464.12     99.80 o
  -2   5   9     1087.15      956.36     73.89 o
  -1   5   9        2.36       47.42     22.06 o
   0   5   9    12478.11    11960.76    190.33 o
   1   5   9     2746.06     2727.65    129.28 o
   2   5   9    21567.93    20658.99    354.56 o
   3   5   9     5407.22     5419.94    186.85 o
   4   5   9    18071.17    17522.53    358.62 o
   5   5   9      598.36      649.97     44.35 o
   6   5   9    16982.25    17056.67    401.08 o
   7   5   9      281.82      289.01     36.99 o
  -4   6   9     4043.09     3905.80    209.48 o
  -3   6   9     1755.88     1619.64    114.63 o
  -2   6   9    11521.12    11378.78    313.16 o
  -1   6   9     1344.74     1230.56     89.59 o
   0   6   9    11469.28    10968.58    202.72 o
   1   6   9      692.51      659.30     56.04 o
   2   6   9     4155.02     4186.51    184.47 o
   3   6   9     3024.05     3300.80    160.58 o
   4   6   9      257.45      334.13     35.45 o
   5   6   9     3307.47     3293.01    198.04 o
   6   6   9      741.90      892.36     72.78 o
  -2   7   9     4585.75     4320.57    227.52 o
  -1   7   9     4266.36     3995.70    206.20 o
   0   7   9     1969.56     1844.50    143.02 o
   1   7   9     4957.51     4720.14    148.97 o
   2   7   9       80.22       49.06     63.33 o
   3   7   9     4341.13     4502.85    210.93 o
   4   7   9     1606.17     1703.37    120.88 o
   5   7   9     1737.28     1612.48    122.64 o
   0   8   9       35.90       95.84     52.60 o
   1   8   9     2035.37     2000.36    102.54 o
   2   8   9        0.33        0.00     68.16 o
   3   8   9      423.12      427.66     48.96 o
  -4  -7  10     2397.10     2526.31    178.33 o
  -3  -7  10     4206.69     3773.23    210.81 o
  -2  -7  10     1370.45     1201.10    103.31 o
  -1  -7  10     2462.53     2238.52    109.68 o
   0  -7  10      521.12      586.85     34.54 o
   1  -7  10       98.29       51.48     79.03 o
   2  -7  10      214.74      141.70     85.18 o
  -5  -6  10       61.81      -17.89     71.67 o
  -4  -6  10      273.22      284.07     34.36 o
  -3  -6  10       79.37       71.45     56.75 o
  -2  -6  10      654.68      691.69     54.12 o
  -1  -6  10       46.23        0.00     54.44 o
   0  -6  10     3201.96     3391.31    128.21 o
   1  -6  10     1122.30     1041.10     79.92 o
   2  -6  10     5834.89     6357.54    259.68 o
   3  -6  10     2746.45     3146.24    204.70 o
  -6  -5  10      330.50      282.54     34.58 o
  -5  -5  10     1954.38     1760.62    130.67 o
  -4  -5  10     4865.91     4961.67    204.82 o
  -3  -5  10     9986.49    10057.95    275.60 o
  -2  -5  10     5316.81     5536.29    202.22 o
  -1  -5  10    27083.40    25423.57    436.94 o
   0  -5  10     5734.71     5471.45    166.96 o
   1  -5  10     8109.74     8156.89    267.02 o
   2  -5  10     1222.77     1255.23     98.04 o
   3  -5  10     4952.25     4861.70    236.35 o
   4  -5  10      285.71      329.41     39.41 o
   5  -5  10      650.48      755.46     59.50 o
  -7  -4  10     2982.19     2997.63    159.79 o
  -6  -4  10      203.46      151.03     64.43 o
  -5  -4  10     9596.39     9251.99    265.76 o
  -4  -4  10      493.27      502.54     42.26 o
  -3  -4  10    14900.15    14520.68    296.29 o
  -2  -4  10      269.62      302.63     27.33 o
  -1  -4  10    19999.83    18539.13    330.90 o
   0  -4  10        7.72       13.93     27.16 o
   1  -4  10     9335.19     9449.76    254.41 o
   2  -4  10      461.88      570.37     41.27 o
   3  -4  10      361.74      401.64     35.67 o
   4  -4  10       50.19      -26.56     63.33 o
   5  -4  10     6829.77     6913.65    283.25 o
  -7  -3  10     2872.14     2893.61    155.62 o
  -6  -3  10      200.43      194.72     25.68 o
  -5  -3  10     5451.20     5802.25    192.22 o
  -4  -3  10     1503.29     1720.59    102.01 o
  -3  -3  10     8289.42     8213.35    205.40 o
  -2  -3  10     4971.10     4824.77    151.37 o
  -1  -3  10     9607.62     9168.53    203.12 o
   0  -3  10     4245.95     4194.74    101.46 o
   1  -3  10     3003.42     2884.58    125.02 o
   2  -3  10       89.26      156.30     23.16 o
   3  -3  10     1033.76     1086.80     78.94 o
   4  -3  10       42.64       37.32     54.44 o
   5  -3  10     1881.04     2191.37    146.92 o
   6  -3  10     1110.64     1231.66    111.10 o
  -7  -2  10    16780.40    17297.77    355.63 o
  -6  -2  10     2055.09     2158.08    123.32 o
  -5  -2  10     5541.48     5392.77    189.37 o
  -4  -2  10     1068.13     1115.36     80.26 o
  -3  -2  10     1484.27     1312.31     84.99 o
  -2  -2  10        3.92       10.54     30.18 o
  -1  -2  10     2449.53     2289.32     93.92 o
   0  -2  10       50.02       56.90     22.93 o
   1  -2  10     2530.76     2635.49    106.12 o
   2  -2  10      610.94      568.55     43.14 o
   3  -2  10    11635.90    11608.47    256.37 o
   4  -2  10     1942.78     2043.75    120.80 o
   5  -2  10    14024.49    14236.92    342.92 o
   6  -2  10      723.13      821.12     62.46 o
   7  -2  10     6953.08     7421.54    317.64 o
  -7  -1  10      758.72      725.84     56.32 o
  -6  -1  10       37.65        0.00     41.93 o
  -5  -1  10        8.84       49.06     39.18 o
  -4  -1  10     2712.09     2561.84    111.49 o
  -3  -1  10    16650.77    16371.84    254.75 o
  -2  -1  10    27087.11    25715.43    299.34 o
  -1  -1  10    28315.43    27688.30    295.92 o
   0  -1  10   110141.74   113000.14    805.60 o
   1  -1  10    16943.88    16863.69    237.35 o
   2  -1  10    39323.94    38414.70    373.63 o
   3  -1  10     3355.85     3202.24    121.74 o
   4  -1  10    14479.12    14369.76    283.76 o
   5  -1  10     1546.27     1607.92    106.73 o
   6  -1  10     2228.80     2357.04    144.29 o
   7  -1  10       29.41      208.54     78.92 o
  -7   0  10       57.35       71.89     47.53 o
  -6   0  10     2554.21     2587.39    129.04 o
  -5   0  10      105.16        9.88     48.95 o
  -4   0  10     7902.03     7994.53    192.06 o
  -3   0  10      180.53      187.48     18.00 o
  -2   0  10    18226.48    17974.42    242.01 o
  -1   0  10      397.54      426.81     32.27 o
   0   0  10    36618.75    36918.94    320.30 o
   1   0  10     1125.44     1000.34     57.87 o
   2   0  10    14763.44    14366.32    214.51 o
   3   0  10     6159.01     6144.88    153.31 o
   4   0  10      588.60      556.79     47.42 o
   5   0  10        7.18      -15.26     42.48 o
   6   0  10    15166.30    14112.36    313.90 o
   7   0  10     1792.89     1648.87    108.04 o
  -7   1  10      280.13      309.54     33.37 o
  -6   1  10     1660.63     1392.58    108.81 o
  -5   1  10      268.21      234.68     25.69 o
  -4   1  10     5459.36     5847.30    170.49 o
  -3   1  10        1.95       14.82     34.57 o
  -2   1  10    10098.23     9813.05    184.47 o
  -1   1  10     2186.60     2253.75     86.89 o
   0   1  10    18442.39    18838.21    165.20 o
   1   1  10     1566.16     1475.28     67.65 o
   2   1  10     5299.45     5211.08    127.89 o
   3   1  10       37.83       82.10     29.09 o
   4   1  10     1915.78     2008.39     96.86 o
   5   1  10       69.72       37.21     36.55 o
   6   1  10     2131.79     2038.79    115.96 o
   7   1  10     2020.24     1881.96    115.30 o
  -6   2  10    21742.04    22101.54    403.66 o
  -5   2  10     4134.10     4172.62    161.83 o
  -4   2  10    14657.21    15085.21    287.10 o
  -3   2  10     4525.34     4670.52    146.83 o
  -2   2  10     2023.28     1844.46     89.84 o
  -1   2  10     1248.74     1291.32     74.89 o
   0   2  10     2311.74     2385.89     63.85 o
   1   2  10        0.43       26.23     24.26 o
   2   2  10      242.18      268.93     21.08 o
   3   2  10      277.81      269.92     20.20 o
   4   2  10     8369.93     8200.72    191.99 o
   5   2  10      906.57     1005.62     79.81 o
   6   2  10    12915.69    12798.21    269.05 o
   7   2  10       11.01       77.71     39.18 o
  -6   3  10      368.53      397.25     32.16 o
  -5   3  10       35.11      102.52     48.62 o
  -4   3  10      391.89      458.51     43.80 o
  -3   3  10     1789.84     1620.14     97.95 o
  -2   3  10    11980.32    11493.79    231.06 o
  -1   3  10    34639.70    33747.11    381.47 o
   0   3  10    34231.79    33457.55    255.95 o
   1   3  10   101764.31    99678.54    617.06 o
   2   3  10    13160.07    12741.04    227.81 o
   3   3  10    66724.84    64707.88    530.90 o
   4   3  10     3796.55     3672.60    140.53 o
   5   3  10    17027.40    17024.52    320.86 o
   6   3  10     2422.97     2535.18    134.31 o
   7   3  10     3377.69     3591.54    167.39 o
  -5   4  10     1208.37     1358.17    107.59 o
  -4   4  10        9.80       45.00     45.00 o
  -3   4  10     2543.23     2397.83    131.46 o
  -2   4  10       22.23       15.37     46.10 o
  -1   4  10     7319.06     7599.42    199.61 o
   0   4  10      124.33      155.72     18.77 o
   1   4  10    18157.48    18086.92    293.17 o
   2   4  10     2132.90     1893.40    102.69 o
   3   4  10     7146.69     6992.73    194.98 o
   4   4  10     5559.04     5655.67    184.22 o
   5   4  10      259.57      240.72     29.97 o
   7   4  10    11301.39    10750.33    313.75 o
  -4   5  10      558.42      716.15     64.88 o
  -3   5  10     2123.03     1961.76    140.23 o
  -2   5  10      392.89      428.76     35.02 o
  -1   5  10     5062.56     4948.41    185.72 o
   0   5  10      119.70      155.37     21.27 o
   1   5  10     7823.54     7547.40    215.01 o
   2   5  10        5.24       54.22     41.27 o
   3   5  10     3526.22     3479.56    153.03 o
   4   5  10        1.74       64.87     49.39 o
   5   5  10      791.45      826.08     65.87 o
   6   5  10       58.99       31.83     66.51 o
   7   5  10     1283.73     1246.30    100.89 o
  -3   6  10     9939.32     9675.98    304.98 o
  -2   6  10     4029.61     3951.44    191.69 o
  -1   6  10     1409.27     1592.23    119.13 o
   0   6  10     1265.76     1247.31     62.43 o
   1   6  10      240.52      273.91     20.33 o
   2   6  10       19.85      -54.66     54.66 o
   3   6  10       36.58       85.50     52.36 o
   4   6  10      120.28       86.27     66.08 o
   5   6  10     1679.12     1628.85    118.91 o
   6   6  10       97.80      148.07     70.47 o
  -2   7  10     1299.14     1370.36    104.41 o
  -1   7  10     2356.50     2508.98    163.84 o
   0   7  10    17337.18    16916.98    390.23 o
   1   7  10     7813.42     7495.20    188.79 o
   2   7  10    34222.20    33066.29    557.97 o
   3   7  10     3993.14     4093.37    211.46 o
   4   7  10    33735.55    33368.20    589.26 o
   5   7  10     2266.06     2079.11    160.32 o
   1   8  10       64.76       64.60     60.64 o
   2   8  10     3599.66     4003.32    223.19 o
  -3  -7  11      216.16      200.65     36.88 o
  -2  -7  11      690.23      714.08     53.13 o
  -1  -7  11      258.14      289.31     67.12 o
   0  -7  11     1571.39     1532.64    134.22 o
   1  -7  11      820.52      807.41     57.63 o
  -5  -6  11      392.18      423.92     39.74 o
  -4  -6  11     1664.37     1663.97    108.48 o
  -3  -6  11     1660.83     1591.30    124.07 o
  -2  -6  11       55.39       55.87     52.36 o
  -1  -6  11     2229.73     2298.95    153.68 o
   0  -6  11      422.29      427.74     27.54 o
   1  -6  11      401.30      498.24     41.27 o
   2  -6  11     1338.78     1494.56    113.52 o
   3  -6  11      496.58      646.21     49.51 o
  -6  -5  11      163.24      199.22     31.17 o
  -5  -5  11     6135.32     6115.10    233.87 o
  -4  -5  11     1938.90     2422.65    141.54 o
  -3  -5  11     4129.24     3909.08    185.67 o
  -2  -5  11      326.93      390.55     40.50 o
  -1  -5  11      144.08       92.97     65.64 o
   0  -5  11       17.50       52.17     41.87 o
   1  -5  11      622.16      651.73     43.25 o
   2  -5  11       50.24       41.49     60.26 o
   3  -5  11     1337.44     1570.22    110.67 o
   4  -5  11      383.76      411.30     45.22 o
  -6  -4  11      555.84      504.84     38.09 o
  -5  -4  11       15.79        0.00     52.79 o
  -4  -4  11     1196.82     1156.64     75.86 o
  -3  -4  11      380.80      325.91     30.95 o
  -2  -4  11     1397.65     1321.43     99.04 o
  -1  -4  11     3483.09     3345.40    146.78 o
   0  -4  11      184.75      157.67     41.01 o
   1  -4  11    18995.08    19149.32    363.45 o
   2  -4  11       13.28      -20.42     45.88 o
   3  -4  11    33958.38    34972.02    549.82 o
   4  -4  11      191.96      181.33     35.23 o
   5  -4  11    16355.41    16823.20    446.34 o
  -7  -3  11     2158.95     2173.39    138.79 o
  -6  -3  11      145.49      215.02     24.59 o
  -5  -3  11     2509.03     2524.38    136.18 o
  -4  -3  11     2742.90     2579.35    128.62 o
  -3  -3  11       71.01       52.36     41.82 o
  -2  -3  11     2642.97     2596.34    121.38 o
  -1  -3  11     1283.65     1256.45     86.74 o
   0  -3  11     5951.05     5774.24    121.55 o
   1  -3  11     1021.66     1093.52     84.32 o
   2  -3  11        3.62       -5.49     47.20 o
   3  -3  11     2590.07     2901.19    147.83 o
   4  -3  11      458.25      372.01     38.86 o
   5  -3  11      657.90      885.77     75.52 o
   6  -3  11     1252.99     1210.84     96.72 o
  -7  -2  11     8388.55     8689.43    264.42 o
  -6  -2  11        7.51        6.04     50.82 o
  -5  -2  11    13523.32    13927.33    291.80 o
  -4  -2  11       80.15      110.20     19.10 o
  -3  -2  11     7631.63     7446.55    187.99 o
  -2  -2  11     2017.23     1843.56     92.91 o
  -1  -2  11     2188.81     1931.92     93.91 o
   0  -2  11     3066.49     2903.21     97.01 o
   1  -2  11       89.73      101.97     41.16 o
   2  -2  11      248.27      270.14     24.15 o
   3  -2  11     1724.50     1839.55    106.30 o
   4  -2  11      356.04      342.70     31.72 o
   5  -2  11     3760.57     3879.03    182.03 o
   6  -2  11      930.46      982.53     93.20 o
  -7  -1  11      442.04      493.19     35.57 o
  -6  -1  11     5742.79     5553.88    190.45 o
  -5  -1  11       11.23       36.22     31.50 o
  -4  -1  11     8280.17     7904.47    199.76 o
  -3  -1  11     2046.53     2105.79     97.85 o
  -2  -1  11    10278.46    10138.92    198.55 o
  -1  -1  11      405.71      374.77     22.61 o
   0  -1  11      679.63      584.81     30.70 o
   1  -1  11      302.37      273.44     20.53 o
   2  -1  11     2006.70     1847.99     91.71 o
   3  -1  11        1.74      -41.82     41.82 o
   4  -1  11     3264.91     3017.91    136.22 o
   5  -1  11     1213.81     1328.58     97.71 o
   6  -1  11      990.30      914.60     71.25 o
   7  -1  11      371.77      446.75     40.50 o
  -7   0  11     2174.33     2220.40    140.55 o
  -6   0  11      554.77      591.34     48.96 o
  -5   0  11     1339.10     1418.98     95.85 o
  -4   0  11      347.71      357.19     33.48 o
  -3   0  11     1975.58     1791.76     92.14 o
  -2   0  11      528.48      496.96     40.29 o
  -1   0  11     1452.81     1326.78     72.70 o
   0   0  11     4277.81     4124.95     96.41 o
   1   0  11      264.96      479.25     37.43 o
   2   0  11    29436.89    29000.02    320.43 o
   3   0  11       20.12       -7.35     29.53 o
   4   0  11    49691.03    50243.39    491.05 o
   5   0  11     2217.68     2210.55    116.74 o
   6   0  11    25351.20    25236.12    415.70 o
   7   0  11      588.37      572.57     52.69 o
  -7   1  11      255.24      242.03     31.61 o
  -6   1  11     2088.89     2550.17    139.90 o
  -5   1  11       59.35       88.25     44.23 o
  -4   1  11     1395.31     1492.60     89.92 o
  -3   1  11     7554.72     7341.94    182.04 o
  -2   1  11     1582.89     1507.74     78.96 o
  -1   1  11    14247.34    14382.69    225.88 o
   0   1  11      984.98     1020.72     43.11 o
   1   1  11    18367.04    17549.44    237.40 o
   2   1  11      538.34      584.24     42.92 o
   3   1  11     7332.06     7226.53    170.29 o
   4   1  11     2676.76     2814.22    117.42 o
   5   1  11      151.57      172.66     21.29 o
   6   1  11      859.66      825.77     58.73 o
   7   1  11      720.35      804.32     67.95 o
  -6   2  11     7438.54     7768.56    238.21 o
  -5   2  11      260.34      269.91     27.22 o
  -4   2  11    12638.80    13160.65    272.50 o
  -3   2  11     1830.11     1752.95     98.17 o
  -2   2  11    11445.54    11613.74    222.91 o
  -1   2  11       51.05       31.50     37.87 o
   0   2  11     5684.95     5383.58    100.35 o
   2   2  11      324.51      385.51     33.15 o
   3   2  11      313.19      288.80     22.17 o
   4   2  11      616.27      644.17     53.90 o
   5   2  11      142.92      191.65     20.96 o
   6   2  11     4236.24     4199.78    161.28 o
   7   2  11     2716.14     2209.48    134.75 o
  -6   3  11      557.40      522.84     39.96 o
  -5   3  11     3394.75     3362.82    157.73 o
  -4   3  11        9.29        0.00     39.51 o
  -3   3  11     6760.75     6600.41    193.18 o
  -2   3  11      111.84      104.38     42.59 o
  -1   3  11     8749.56     8753.77    202.80 o
   0   3  11       16.29       56.13     23.12 o
   1   3  11      752.97      717.66     50.17 o
   2   3  11      210.27      218.32     18.22 o
   3   3  11     3001.03     2695.11    114.58 o
   4   3  11       14.91       28.21     32.60 o
   5   3  11     3360.48     3392.10    147.97 o
   6   3  11      757.44      765.92     52.80 o
   7   3  11     2762.05     2775.51    150.67 o
  -5   4  11      453.37      447.86     37.43 o
  -4   4  11     2666.33     2616.96    148.15 o
  -3   4  11      295.77      296.81     27.66 o
  -2   4  11     1674.47     1740.63    112.66 o
  -1   4  11      135.66      107.68     44.34 o
   0   4  11      781.14      757.56     42.49 o
   1   4  11     1829.19     1806.78    100.59 o
   2   4  11      264.58      278.92     24.37 o
   3   4  11    15713.84    15204.01    291.18 o
   4   4  11      614.87      624.40     46.87 o
   5   4  11    26184.38    27079.62    434.51 o
   6   4  11     3125.50     3215.24    163.87 o
   7   4  11    17063.81    16627.17    385.25 o
  -4   5  11      301.25      346.42     32.82 o
  -3   5  11      318.71      343.02     31.83 o
  -2   5  11     4489.13     4783.92    189.64 o
  -1   5  11     1496.31     1357.00     87.29 o
   0   5  11    18182.69    17490.65    235.98 o
   1   5  11      490.47      562.36     37.87 o
   2   5  11    15994.88    14667.60    308.22 o
   3   5  11      448.49      414.93     34.47 o
   4   5  11    13385.98    12941.22    313.78 o
   5   5  11     1320.26     1338.68     93.98 o
   6   5  11     1800.42     1797.20    132.09 o
  -3   6  11     5938.35     6463.06    246.59 o
  -2   6  11     1888.24     1769.36    139.67 o
  -1   6  11     5877.85     6014.39    228.81 o
   0   6  11      621.44      550.76     31.99 o
   1   6  11     3500.87     3529.93    117.16 o
   2   6  11       10.81      -56.53     56.53 o
   3   6  11      651.59      564.24     50.94 o
   4   6  11      611.22      619.56     42.48 o
   5   6  11      217.38      274.74     35.67 o
   6   6  11      316.86      348.07     38.42 o
  -1   7  11      327.16      264.10     38.64 o
   0   7  11     3125.83     3140.14    171.72 o
   1   7  11      362.32      351.99     27.40 o
   2   7  11      219.71      336.98     36.22 o
   3   7  11      100.36       26.12     78.48 o
   4   7  11     1297.78     1544.16    113.96 o
  -3  -7  12      905.00      820.92     55.99 o
  -2  -7  12        9.64      -19.54     81.77 o
  -1  -7  12       20.51      -54.83     54.83 o
   0  -7  12      197.43      231.95     26.93 o
  -5  -6  12     1507.68     1172.13     81.57 o
  -4  -6  12     4101.76     4306.03    209.81 o
  -3  -6  12      537.66      595.84     47.97 o
  -2  -6  12     8604.23     8325.94    284.36 o
  -1  -6  12      321.79      341.97     46.16 o
   0  -6  12     4892.85     4762.59    161.57 o
   1  -6  12     3545.66     3526.88    194.97 o
   2  -6  12     4194.46     4668.85    240.25 o
   3  -6  12     5115.08     4991.13    253.36 o
  -6  -5  12     3670.90     3419.35    180.13 o
  -5  -5  12     1626.23     1540.21    112.54 o
  -4  -5  12     2692.39     2771.49    161.11 o
  -3  -5  12     2998.57     2758.35    152.34 o
  -2  -5  12     5882.84     5309.04    206.74 o
  -1  -5  12     2290.63     2226.01    137.05 o
   0  -5  12     4803.58     4660.87    143.41 o
   1  -5  12      412.88      407.57     37.65 o
   2  -5  12     2734.67     2658.21    174.62 o
   3  -5  12      480.37      488.48     44.57 o
   4  -5  12      717.82      819.47     66.63 o
  -6  -4  12      277.96      258.28     32.71 o
  -5  -4  12      504.71      658.84     56.42 o
  -4  -4  12      476.17      576.74     49.07 o
  -3  -4  12      180.47      183.74     25.90 o
  -2  -4  12     4938.65     4739.80    180.12 o
  -1  -4  12       88.91      100.76     41.16 o
   0  -4  12     4331.19     4210.93    119.97 o
   1  -4  12      202.75      210.97     29.42 o
   2  -4  12     1886.07     1772.31    137.04 o
   3  -4  12      126.23      195.27     66.74 o
   4  -4  12      544.17      605.94     53.68 o
   5  -4  12     2137.06     2397.17    169.87 o
  -6  -3  12     3536.15     3243.13    168.71 o
  -5  -3  12      246.46      276.94     28.32 o
  -4  -3  12     4400.71     4566.87    173.71 o
  -3  -3  12        3.52      -39.95     39.95 o
  -2  -3  12     1315.31     1403.33     93.00 o
  -1  -3  12      225.34      208.45     22.06 o
   0  -3  12      666.52      667.09     35.68 o
   1  -3  12      458.49      507.59     35.79 o
   2  -3  12        3.62       72.66     45.77 o
   3  -3  12     1911.02     1812.20    124.42 o
   4  -3  12      260.73      248.29     32.16 o
   5  -3  12      463.89      366.19     42.70 o
   6  -3  12     1225.32     1038.02     81.90 o
  -7  -2  12      105.42      128.97     52.69 o
  -6  -2  12      506.42      468.39     39.19 o
  -5  -2  12     1767.98     1907.51    112.88 o
  -4  -2  12     2733.72     2830.10    129.06 o
  -3  -2  12    10773.73    10703.64    234.14 o
  -2  -2  12      493.19      522.75     36.66 o
  -1  -2  12    17509.09    16734.71    273.21 o
   0  -2  12       68.67       53.90     30.59 o
   1  -2  12    25652.92    25257.34    344.52 o
   2  -2  12     5407.07     5296.51    166.32 o
   3  -2  12    10520.46    10588.69    255.68 o
   4  -2  12     7305.10     7827.02    233.87 o
   5  -2  12     4424.42     4393.26    189.63 o
   6  -2  12     3510.72     3382.58    192.00 o
  -7  -1  12     3548.57     3669.62    176.95 o
  -6  -1  12      105.40      149.49     51.15 o
  -5  -1  12     2668.22     2473.97    132.01 o
  -4  -1  12     1334.45     1294.50     89.15 o
  -3  -1  12     1017.66      945.51     60.82 o
  -2  -1  12     2852.83     2713.72    107.77 o
  -1  -1  12     3506.02     3372.83    117.90 o
   0  -1  12     3619.71     3290.68    209.94 o
   1  -1  12     2686.18     2799.72    109.96 o
   2  -1  12     1085.32     1149.77     72.68 o
   3  -1  12     2980.22     2869.18    123.14 o
   4  -1  12      324.47      312.51     25.80 o
   5  -1  12      881.30      999.34     74.54 o
   6  -1  12       48.10      133.69     51.48 o
  -7   0  12     2879.18     2884.78    165.28 o
  -6   0  12     2356.89     2407.23    136.94 o
  -5   0  12     1723.12     1857.42    114.63 o
  -4   0  12     1140.76     1134.91     81.25 o
  -3   0  12      183.74      230.29     22.50 o
  -2   0  12       43.54       71.34     28.10 o
  -1   0  12     1716.99     1818.07     88.08 o
   0   0  12        2.88      -33.75     33.75 o
   1   0  12     4919.34     4925.30    139.95 o
   2   0  12      413.10      389.47     33.37 o
   3   0  12     1190.51     1195.69     78.72 o
   4   0  12       48.56       46.21     38.75 o
   5   0  12      620.89      682.91     54.12 o
   6   0  12     1531.08     1369.48     88.93 o
   7   0  12      138.37       22.94     66.19 o
  -6   1  12     2754.29     2670.98    147.16 o
  -4   1  12      681.96      626.72     54.45 o
  -3   1  12     3986.05     4129.00    140.75 o
  -2   1  12      207.15      167.39     19.10 o
  -1   1  12      702.69      735.22     56.76 o
   0   1  12      841.10      832.26     41.86 o
   1   1  12      568.51      647.70     50.50 o
   2   1  12     1094.27     1129.26     69.28 o
   3   1  12     1292.67     1215.71     78.84 o
   4   1  12     2295.10     2435.83    112.79 o
   5   1  12      221.16      314.48     28.98 o
   6   1  12     1247.49     1224.81     93.98 o
   7   1  12      110.90       72.66     48.08 o
  -6   2  12      583.94      596.94     53.35 o
  -5   2  12      177.02       53.24     62.24 o
  -4   2  12     2369.67     2598.47    135.85 o
  -3   2  12     4652.73     4965.12    160.99 o
  -2   2  12     9676.86     9573.73    210.54 o
  -1   2  12     2331.29     2439.78    103.47 o
   0   2  12     7081.38     7018.02    119.44 o
   1   2  12       61.94       59.38     32.93 o
   2   2  12    24306.37    23384.63    310.80 o
   3   2  12     6278.03     6005.39    167.68 o
   4   2  12    13084.03    12928.32    254.41 o
   5   2  12     6393.85     6861.35    196.66 o
   6   2  12     6628.85     6557.80    205.44 o
   7   2  12     5213.57     4869.90    192.94 o
  -5   3  12       83.92      144.23     52.36 o
  -4   3  12     1177.80     1193.84     81.13 o
  -3   3  12      517.71      519.33     40.40 o
  -2   3  12      117.83      147.85     21.51 o
  -1   3  12     1208.34     1245.08     84.32 o
   0   3  12       53.09       42.56     26.40 o
   1   3  12      980.16      828.26     59.62 o
   2   3  12       22.28      101.64     36.11 o
   3   3  12       43.76       -4.39     38.42 o
   4   3  12     1166.45     1187.50     86.95 o
   5   3  12      159.51      166.40     55.98 o
   6   3  12     1287.53     1245.67     81.46 o
   7   3  12       27.18       20.53     42.81 o
  -5   4  12     1028.24     1086.62     83.10 o
  -3   4  12      670.52      595.64     37.76 o
  -2   4  12     1074.62     1031.12     78.72 o
  -1   4  12      344.13      294.29     29.42 o
   0   4  12        0.25       21.04     22.82 o
   1   4  12        0.75       75.18     33.92 o
   2   4  12     1994.81     1980.43    108.83 o
   3   4  12      313.52      308.78     26.67 o
   4   4  12      595.83      710.90     61.03 o
   5   4  12        1.66        6.37     49.61 o
   6   4  12      198.23      247.30     28.21 o
   7   4  12      175.83      179.46     65.86 o
  -4   5  12      334.13      390.33     37.65 o
  -3   5  12      359.54      332.92     33.59 o
  -2   5  12     1648.78     1647.10    124.95 o
  -1   5  12       36.11       24.92     42.15 o
   0   5  12      221.02      220.09     20.21 o
   1   5  12      296.70      273.54     26.67 o
   2   5  12       96.12       86.71     43.58 o
   3   5  12     1033.64      971.38     78.83 o
   4   5  12     2410.87     2123.12    131.01 o
   5   5  12      969.03      847.95     58.51 o
   6   5  12     1676.56     1550.87    103.54 o
  -2   6  12     3301.95     3441.19    184.52 o
  -1   6  12     3328.95     3204.16    177.17 o
   0   6  12     3418.79     3511.43    122.70 o
   1   6  12     1741.07     1814.89     90.71 o
   2   6  12      125.68      161.13     66.08 o
   3   6  12     6618.07     6414.31    235.00 o
   4   6  12     2657.91     2392.33    161.00 o
   5   6  12     9234.33     9241.63    302.29 o
  -1   7  12       35.01      128.86     56.75 o
   0   7  12       81.59      177.13     30.44 o
   1   7  12      963.14     1096.06    110.05 o
   2   7  12        3.05       25.68     44.45 o
   3   7  12      462.76      486.83     40.50 o
   4   7  12      297.99      389.23     39.95 o
  -1  -7  13     1283.38     1241.74     70.57 o
  -4  -6  13     8293.16     8154.26    298.93 o
  -3  -6  13      308.85      156.53     76.73 o
  -2  -6  13     3610.77     3243.85    182.45 o
  -1  -6  13      225.35      210.98     22.33 o
   0  -6  13      504.58      516.79     30.81 o
   1  -6  13      297.43      300.65     38.64 o
   2  -6  13      104.78      139.73     36.33 o
  -5  -5  13       15.92      119.20     56.42 o
  -4  -5  13     4264.31     4273.24    200.16 o
  -3  -5  13     1926.56     1706.59    127.92 o
  -2  -5  13     3582.06     3579.16    171.36 o
  -1  -5  13     4867.49    35055.61  29820.86 o
   0  -5  13     4712.50     4535.45    143.91 o
   1  -5  13     6959.97     7282.66    261.30 o
   2  -5  13     7618.01     7675.69    281.77 o
   3  -5  13     5470.63     5554.12    249.76 o
   4  -5  13     8515.34     8484.58    324.22 o
  -6  -4  13     6297.95     5863.39    241.00 o
  -5  -4  13       35.81       44.89     54.88 o
  -4  -4  13    18785.71    19566.92    387.08 o
  -3  -4  13      101.20       93.63     47.09 o
  -2  -4  13     6780.80     6357.79    207.13 o
  -1  -4  13      413.34      398.25     32.60 o
   0  -4  13       66.08       70.00     43.08 o
   1  -4  13     1028.17     1087.21     79.59 o
   2  -4  13      958.81      961.04     70.37 o
   4  -4  13      811.30      823.22     69.05 o
   5  -4  13      738.36      729.23     58.18 o
  -6  -3  13     6208.48     6094.38    225.62 o
  -5  -3  13      144.76       46.98     52.36 o
  -4  -3  13    12615.06    13427.61    298.76 o
  -3  -3  13       14.95       27.00     41.60 o
  -2  -3  13    11884.37    11656.13    259.72 o
  -1  -3  13      235.81      253.12     24.81 o
   0  -3  13     4664.31     4562.91    115.89 o
   1  -3  13      959.34     1035.94     82.78 o
   2  -3  13       10.68       52.46     44.01 o
   3  -3  13     5614.08     5653.39    210.91 o
   4  -3  13      500.46      527.45     40.40 o
   5  -3  13      793.38      734.30     59.17 o
  -6  -2  13     1817.12     1877.58    123.85 o
  -5  -2  13     5570.59     5716.43    204.19 o
  -4  -2  13     3423.80     3415.00    155.99 o
  -3  -2  13    10772.86    11365.20    252.27 o
  -2  -2  13     1342.96     1375.02     90.15 o
  -1  -2  13     5072.63     5106.13    161.03 o
   0  -2  13      918.85      927.47     42.03 o
   1  -2  13      691.50      670.10     55.00 o
   2  -2  13      534.38      594.21     47.75 o
   3  -2  13      339.28      416.35     36.77 o
   4  -2  13     2295.20     2433.89    133.65 o
   5  -2  13     3847.74     3604.64    182.57 o
   6  -2  13     2945.28     2744.94    173.41 o
  -6  -1  13      119.68      119.64     55.98 o
  -5  -1  13     1802.98     1872.59    116.50 o
  -4  -1  13        0.31        5.05     37.32 o
  -3  -1  13     6237.85     6409.22    179.75 o
  -2  -1  13     1825.67     1912.44     96.09 o
  -1  -1  13     4736.67     4772.15    144.87 o
   0  -1  13     5903.03     5853.63    223.21 o
   1  -1  13     4528.04     4701.73    147.61 o
   2  -1  13     9853.94     9129.93    208.47 o
   3  -1  13     4626.02     4387.84    155.61 o
   4  -1  13     6608.21     6453.83    201.29 o
   5  -1  13     7478.06     7023.45    227.80 o
   6  -1  13     2141.26     1782.18    131.88 o
  -6   0  13        0.08       88.79     39.18 o
  -5   0  13     5886.11     6413.78    207.72 o
  -4   0  13        1.42       49.83     39.95 o
  -3   0  13    25725.74    25267.50    353.74 o
  -2   0  13     1014.40      933.11     69.94 o
  -1   0  13    11310.95    11315.84    218.51 o
   0   0  13      139.19      188.65     12.81 o
   1   0  13      864.08      777.52     59.40 o
   2   0  13     5877.50     5734.14    159.43 o
   3   0  13     1150.26     1211.90     81.47 o
   4   0  13     4759.56     4666.84    162.31 o
   5   0  13      603.06      694.54     54.01 o
   6   0  13     2488.03     2310.00    132.11 o
   7   0  13      298.84      297.24     32.93 o
  -6   1  13        2.70       13.28     37.76 o
  -5   1  13     4314.51     4633.48    182.70 o
  -4   1  13      427.93      476.07     35.79 o
  -3   1  13     9829.42     9872.07    230.42 o
  -2   1  13      984.81      934.09     70.37 o
  -1   1  13    11284.20    11126.83    220.92 o
   0   1  13       58.87      103.46     40.50 o
   1   1  13     5215.03     5052.45    145.88 o
   2   1  13      102.73      120.74     17.56 o
   3   1  13      203.59      217.01     21.62 o
   4   1  13     2946.58     2782.39    128.95 o
   5   1  13      569.10      566.87     47.31 o
   6   1  13      947.39      930.29     71.80 o
   7   1  13      103.49       82.32     55.65 o
  -6   2  13      538.64      581.24     45.23 o
  -5   2  13     2110.32     2038.15    131.55 o
  -4   2  13     2417.30     2554.63    135.08 o
  -3   2  13     5149.75     5593.78    181.22 o
  -2   2  13     4888.93     4841.43    161.34 o
  -1   2  13     3405.46     3638.73    132.94 o
   0   2  13     2740.11     2826.28     81.42 o
   1   2  13     1099.65     1023.28     72.90 o
   2   2  13      584.14      578.20     43.36 o
   3   2  13      936.04     1030.46     73.45 o
   4   2  13      451.14      432.39     38.64 o
   5   2  13     1066.18     1067.56     73.89 o
   6   2  13     4363.59     3938.99    166.44 o
   7   2  13     2245.65     2087.34    126.17 o
  -5   3  13      125.81       41.16     55.87 o
  -4   3  13      653.96      817.16     70.91 o
  -2   3  13     4682.06     4584.53    164.06 o
  -1   3  13      755.78      971.45     76.19 o
   0   3  13     2912.94     2924.90    106.99 o
   1   3  13     3663.60     3621.09    135.36 o
   2   3  13     1156.51     1204.21     78.28 o
   3   3  13     5385.34     5010.11    165.31 o
   4   3  13      396.37      355.87     27.88 o
   5   3  13     2750.70     2890.77    137.61 o
   6   3  13     2068.41     2086.55    127.27 o
   7   3  13      841.68      772.06     57.74 o
  -4   4  13     5358.81     5524.04    217.67 o
  -3   4  13       49.94       25.68     46.32 o
  -2   4  13    16346.85    16749.17    342.21 o
  -1   4  13      741.95      729.04     64.33 o
   0   4  13    11244.89    11061.80    230.98 o
   1   4  13      108.20       64.43     42.37 o
   2   4  13     3346.34     3111.65    134.02 o
   3   4  13     3186.69     3109.80    138.40 o
   4   4  13      472.48      434.58     43.03 o
   5   4  13     5106.38     4796.01    188.78 o
   6   4  13      564.32      638.65     51.26 o
  -4   5  13     2092.31     2130.74    155.59 o
  -3   5  13      240.57      219.09     31.94 o
  -2   5  13     3686.60     3682.94    176.08 o
  -1   5  13     1208.78     1111.39     81.24 o
   0   5  13     4331.08     4452.70    124.96 o
   1   5  13      578.79      667.75     48.30 o
   2   5  13     1840.34     1802.36    122.21 o
   3   5  13       37.13      126.11     49.61 o
   4   5  13       94.25       48.08     53.67 o
   5   5  13      488.00      511.42     46.43 o
   6   5  13      289.79      181.99     72.23 o
  -2   6  13     2299.03     2488.62    160.43 o
  -1   6  13      499.34      561.04     42.70 o
   0   6  13     2233.85     2272.88    102.63 o
   1   6  13      771.10      757.06     42.96 o
   2   6  13      763.76      720.36     57.63 o
   3   6  13      275.56      235.12     33.37 o
   4   6  13      697.65      713.97     54.56 o
   5   6  13      298.67      321.83     39.08 o
   0   7  13      175.17      173.71     44.35 o
   1   7  13     1486.34     1496.80     77.82 o
   2   7  13     1059.73      963.45     85.30 o
   3   7  13      175.48       63.11     77.16 o
  -3  -6  14     1750.06     1545.40    120.45 o
  -2  -6  14     2429.56     2646.28    170.10 o
  -1  -6  14      224.79      119.06     54.21 o
   0  -6  14     3989.14     3646.66    428.57 o
   1  -6  14       28.56       -9.88     72.22 o
   2  -6  14     1034.52      934.57     84.53 o
  -4  -5  14     3390.03     3587.11    188.15 o
  -3  -5  14      163.63      177.93     29.53 o
  -2  -5  14     1062.73     1013.53     82.23 o
  -1  -5  14     1223.56     1294.34     65.15 o
   0  -5  14        4.70       23.84     38.64 o
   1  -5  14     2270.46     2400.83    156.81 o
   2  -5  14        1.47       27.00     60.48 o
   3  -5  14     1833.10     1780.95    128.58 o
  -5  -4  14     1140.88     1142.86     90.24 o
  -4  -4  14     8366.79     7910.08    257.52 o
  -3  -4  14      260.28      305.48     28.65 o
  -2  -4  14        1.37      -12.62     45.33 o
  -1  -4  14      647.42      688.51     47.20 o
   0  -4  14      481.59      468.86     24.71 o
   1  -4  14      224.59      224.47     31.61 o
   2  -4  14       65.87       22.61     50.82 o
   3  -4  14       18.78      -49.61     60.92 o
   4  -4  14       31.47       66.19     66.19 o
  -6  -3  14      885.29      780.52     72.01 o
  -5  -3  14      301.57      308.22     33.26 o
  -4  -3  14     9973.25    10313.09    279.96 o
  -3  -3  14       78.92      127.21     44.12 o
  -2  -3  14    22460.61    21205.04    362.67 o
  -1  -3  14     1807.22     1646.26    105.97 o
   0  -3  14    52636.39    51577.24    694.49 o
   1  -3  14     2447.78     2445.28    136.18 o
   2  -3  14    34188.78    32947.41    474.62 o
   3  -3  14     2201.05     1847.84    133.97 o
   4  -3  14    13715.75    13945.82    354.36 o
   5  -3  14      822.33      730.46     60.49 o
  -6  -2  14     1197.25     1276.15     85.96 o
  -5  -2  14     1421.64     1597.04    107.82 o
  -4  -2  14     3613.01     3473.71    161.48 o
  -3  -2  14      555.58      550.96     44.68 o
  -2  -2  14      731.05      795.57     59.50 o
  -1  -2  14     1310.58     1368.85     87.29 o
   0  -2  14        1.66       97.92     31.17 o
   1  -2  14     3062.14     2905.50    136.43 o
   2  -2  14      579.72      490.59     41.82 o
   3  -2  14     1448.36     1499.28    105.30 o
   4  -2  14     2073.09     1944.96    126.72 o
   5  -2  14        2.33      -30.07     64.65 o
   6  -2  14     3537.11     3631.71    197.05 o
  -6  -1  14     1143.25     1289.31     90.57 o
  -5  -1  14      349.80      421.29     30.52 o
  -4  -1  14      255.19      226.45     24.81 o
  -3  -1  14     4662.58     4402.90    156.04 o
  -2  -1  14       37.52       57.18     35.89 o
  -1  -1  14     2330.31     2141.81    107.19 o
   0  -1  14      764.51      772.05     51.16 o
   1  -1  14      186.92      200.76     22.28 o
   2  -1  14     2908.34     2997.67    127.53 o
   3  -1  14       53.24       10.10     39.84 o
   4  -1  14     2280.94     2224.03    127.39 o
   5  -1  14        3.87      -19.10     48.07 o
   6  -1  14       95.87      114.15     57.51 o
  -6   0  14      509.25      482.00     39.85 o
  -5   0  14    13924.87    14553.40    318.38 o
  -4   0  14      355.74      376.83     37.10 o
  -3   0  14    10305.31    10537.40    237.26 o
  -2   0  14      233.99      198.02     22.94 o
  -1   0  14      343.94      301.98     30.85 o
   0   0  14      746.55      781.47     85.03 o
   1   0  14      884.05      804.63     56.65 o
   2   0  14        3.19      -20.85     38.42 o
   3   0  14       15.78       64.76     32.71 o
   4   0  14      503.84      457.31     35.79 o
   5   0  14      651.96      732.09     66.85 o
   6   0  14      779.19      776.89     53.68 o
  -6   1  14      859.39      790.07     68.39 o
  -5   1  14     1286.95     1551.76    109.68 o
  -4   1  14      315.32      373.65     31.94 o
  -3   1  14     8848.50     8742.15    221.10 o
  -2   1  14      277.52      290.77     24.15 o
  -1   1  14    17337.72    17787.90    292.05 o
   0   1  14     2111.20     2194.53     72.30 o
   1   1  14    34500.69    34273.21    383.17 o
   2   1  14     2090.86     1919.92    100.16 o
   3   1  14    37129.17    36232.71    421.80 o
   4   1  14     1989.85     1842.43    103.77 o
   5   1  14    16952.50    17481.22    334.95 o
   6   1  14      135.81       92.75     51.37 o
   7   1  14     6306.65     6197.39    224.73 o
  -5   2  14     2116.30     2220.41    133.53 o
  -4   2  14     2161.67     2155.60    128.37 o
  -3   2  14     4799.02     4661.42    174.06 o
  -2   2  14     2071.51     2093.33    109.38 o
  -1   2  14      394.84      383.10     35.89 o
   0   2  14       33.06       53.17     23.36 o
   1   2  14      125.69      137.31     48.30 o
   2   2  14      319.77      380.46     32.49 o
   3   2  14     2027.89     2060.26    115.42 o
   4   2  14      916.67      861.91     64.55 o
   5   2  14     2793.80     2905.17    138.49 o
   6   2  14       16.51       79.79     37.32 o
   7   2  14     4617.64     4530.00    198.62 o
  -5   3  14     2011.61     1960.97    132.53 o
  -4   3  14       69.88      153.55     51.26 o
  -3   3  14      700.34      675.89     51.27 o
  -2   3  14     1993.54     1975.18    116.62 o
  -1   3  14      303.53      313.61     28.10 o
   0   3  14     2557.73     2580.18     88.94 o
   1   3  14       36.52       68.60     39.62 o
   2   3  14      661.22      685.23     53.13 o
   3   3  14     2284.40     2194.55    119.27 o
   4   3  14       97.62      132.26     20.64 o
   5   3  14     1450.86     1354.20     90.69 o
   6   3  14       26.82       25.57     51.15 o
  -4   4  14     9864.85    10813.26    307.28 o
  -3   4  14       12.60      -13.50     39.29 o
  -2   4  14     5762.42     5878.86    208.70 o
  -1   4  14       62.89       97.91     44.12 o
   0   4  14     1221.42     1130.32     54.68 o
   1   4  14      121.61      126.01     46.43 o
   2   4  14      443.47      400.00     31.50 o
   3   4  14       50.74       78.26     41.82 o
   4   4  14      202.92      230.61     25.68 o
   5   4  14      793.95      870.86     62.24 o
   6   4  14      736.65      845.05     74.54 o
  -3   5  14      382.76      357.29     36.99 o
  -2   5  14     5263.43     5621.39    225.91 o
  -1   5  14       85.94       81.55     50.05 o
   0   5  14    12711.30    12930.26    217.92 o
   1   5  14     1318.99     1385.02    102.33 o
   2   5  14    15469.52    14197.73    317.21 o
   3   5  14     2803.07     2862.86    149.58 o
   4   5  14    19658.85    19518.27    397.12 o
   5   5  14     1438.34     2013.35    138.56 o
  -2   6  14     3328.99     3210.80    184.30 o
  -1   6  14     2610.59     2537.11    171.75 o
   0   6  14     1321.86     1278.49     65.05 o
   1   6  14      367.96      579.88     32.73 o
   2   6  14        3.93       37.21     60.04 o
   3   6  14       18.65      -15.37     58.83 o
   4   6  14     1960.22     1941.41    140.77 o
   5   6  14      109.22       71.78     67.06 o
   1   7  14      846.27      889.74     55.81 o
   2   7  14       85.00       98.35     75.30 o
  -3  -6  15      971.40     1309.12    107.58 o
  -2  -6  15        3.39      -60.81     60.81 o
  -1  -6  15     4105.46     3943.49    147.82 o
   0  -6  15      777.92      873.79     77.17 o
   1  -6  15     3783.67     3487.32    203.53 o
  -4  -5  15     5925.22     5766.53    252.31 o
  -3  -5  15    10375.13     9772.97    307.76 o
  -2  -5  15     8417.53     8399.94    274.45 o
  -1  -5  15    21683.02    21071.61    308.69 o
   0  -5  15     9209.48     8594.74    215.55 o
   1  -5  15     9886.25    10660.73    322.92 o
   2  -5  15     1444.05     1252.39    101.78 o
   3  -5  15     2087.53     1972.96    135.83 o
  -5  -4  15      550.73      522.95     46.32 o
  -4  -4  15     3516.66     3744.10    186.29 o
  -3  -4  15     1070.65     1107.62     86.84 o
  -2  -4  15     3600.90     3474.04    164.33 o
  -1  -4  15      764.98      689.63     45.01 o
   0  -4  15     2158.40     2091.91    112.39 o
   1  -4  15      381.53      427.99     34.25 o
   2  -4  15      747.24      700.05     56.86 o
   3  -4  15     1565.57     1583.13    107.71 o
   4  -4  15       79.32      145.54     65.09 o
  -5  -3  15     2026.99     2060.04    141.65 o
  -4  -3  15      898.07     1065.09     88.26 o
  -3  -3  15     3454.61     3450.47    163.89 o
  -2  -3  15     1215.21     1355.14     99.58 o
  -1  -3  15      881.04      791.09     64.11 o
   0  -3  15      820.18      846.21     48.56 o
   1  -3  15       35.01       79.36     45.22 o
   2  -3  15      153.48      128.20     63.55 o
   3  -3  15      815.32      791.83     75.75 o
   4  -3  15     1672.45     1814.84    139.44 o
   5  -3  15      579.87      657.97     56.42 o
  -6  -2  15      988.05     1016.35     83.87 o
  -5  -2  15     5051.62     5362.03    207.55 o
  -4  -2  15      368.36      400.43     30.95 o
  -3  -2  15       30.06       44.56     36.99 o
  -2  -2  15     1005.79     1101.27     87.50 o
  -1  -2  15       77.83      -30.07     47.53 o
   0  -2  15     5367.74     5408.43    126.45 o
   1  -2  15      195.90      175.07     25.25 o
   2  -2  15     3088.14     3030.54    144.77 o
   3  -2  15     2330.72     2256.44    124.86 o
   4  -2  15     2705.11     2663.78    151.78 o
   5  -2  15     2980.37     3077.77    166.28 o
  -6  -1  15      634.60      632.95     38.64 o
  -5  -1  15      503.30      506.92     45.45 o
  -4  -1  15     4911.69     5062.77    187.79 o
  -3  -1  15     8356.50     8286.38    222.71 o
  -2  -1  15    17666.16    17179.84    305.18 o
  -1  -1  15    16271.69    16018.78    288.03 o
   0  -1  15    44861.42    44578.54    341.45 o
   1  -1  15    12013.54    12461.83    257.87 o
   2  -1  15    20670.97    19898.52    332.34 o
   3  -1  15     3217.24     3268.86    142.58 o
   4  -1  15     4262.17     4173.02    179.08 o
   5  -1  15     1766.46     1873.08    122.87 o
   6  -1  15      124.08      163.76     64.65 o
  -6   0  15       71.90       98.24     43.25 o
  -5   0  15      947.21     1015.91     78.38 o
  -4   0  15       72.50       62.56     43.68 o
  -3   0  15     3327.55     3264.77    144.12 o
  -2   0  15      397.82      404.39     30.85 o
  -1   0  15     5910.03     5854.13    172.26 o
   0   0  15       88.46       63.49     18.35 o
   1   0  15     3882.40     3793.63    137.45 o
   2   0  15       27.96      -13.61     40.72 o
   3   0  15     2536.21     2435.22    122.90 o
   4   0  15     2118.45     2162.55    119.15 o
   5   0  15       68.99       64.54     51.48 o
   6   0  15     8259.33     7223.69    244.18 o
  -5   1  15      101.59       34.14     55.10 o
  -4   1  15     1114.34     1189.53     78.17 o
  -3   1  15       32.41       15.81     41.60 o
  -2   1  15     4489.05     4405.99    156.14 o
  -1   1  15      333.87      345.77     26.45 o
   0   1  15     1557.62     1542.82     65.83 o
   1   1  15      143.66      178.69     21.29 o
   2   1  15      458.99      477.29     40.51 o
   3   1  15       65.01       62.12     45.55 o
   4   1  15      358.38      420.85     33.26 o
   5   1  15     1406.53     1337.61    104.74 o
   6   1  15     1016.99     1258.10     95.73 o
  -5   2  15     1707.29     1628.61    124.29 o
  -4   2  15     7337.11     7630.86    238.88 o
  -3   2  15     1103.11     1175.82     92.55 o
  -2   2  15      229.40      224.25     22.94 o
  -1   2  15      615.77      667.99     50.50 o
   0   2  15      152.44      145.19     19.17 o
   1   2  15     4144.60     4365.79    153.28 o
   2   2  15       57.71       18.44     40.28 o
   3   2  15     2792.80     2688.42    128.07 o
   4   2  15      690.94      759.43     60.05 o
   5   2  15     1302.94     1330.88     86.08 o
   6   2  15     1229.30     1172.19     83.88 o
  -4   3  15      810.88      861.20     70.04 o
  -3   3  15     5238.24     5725.79    205.60 o
  -2   3  15     3122.23     3154.67    145.21 o
  -1   3  15    19660.67    20464.77    356.54 o
   0   3  15    12068.31    12058.53    186.28 o
   1   3  15    38038.25    38361.17    463.03 o
   2   3  15     5841.22     5458.79    180.15 o
   3   3  15    25359.38    24381.67    380.29 o
   4   3  15     2934.33     2990.06    141.02 o
   5   3  15     4394.48     4536.32    187.21 o
   6   3  15     2373.25     2155.05    142.32 o
  -4   4  15      177.87      159.16     65.64 o
  -3   4  15        4.09       -7.13     54.55 o
  -2   4  15     1060.01     1124.08     83.88 o
  -1   4  15        6.85        0.00     51.81 o
   0   4  15     3930.93     4002.50    118.15 o
   1   4  15        1.16      -42.04     42.04 o
   2   4  15     2829.26     2551.05    132.68 o
   3   4  15      409.26      395.50     31.17 o
   4   4  15     2274.02     2292.46    135.62 o
   5   4  15     1551.40     1538.33    118.25 o
   6   4  15       57.39      -14.49     58.17 o
  -3   5  15       38.39       81.88     51.81 o
  -2   5  15       12.69       84.19     48.95 o
  -1   5  15     1379.78     1371.84    101.12 o
   0   5  15       53.45       46.09     36.97 o
   1   5  15     1233.92     1127.97     81.46 o
   2   5  15        0.31       32.82     44.89 o
   3   5  15      425.35      450.05     33.59 o
   4   5  15       43.60      117.77     53.01 o
   5   5  15       55.85       55.76     55.76 o
  -1   6  15      418.23      505.15     38.09 o
   0   6  15      175.73      233.18     75.79 o
   1   6  15      190.44      198.32     22.08 o
   2   6  15     2386.30     1885.81    143.85 o
   3   6  15      215.50      207.78     30.40 o
   4   6  15     2717.07     2769.82    170.11 o
  -3  -5  16      864.05      880.42     53.02 o
  -2  -5  16     1282.17     1193.17     96.28 o
  -1  -5  16       93.94       94.54     25.65 o
   0  -5  16       55.65       75.87     41.36 o
   1  -5  16     2878.01     3051.88    177.36 o
   2  -5  16      105.24      126.01     75.63 o
  -4  -4  16      198.04      160.91     60.26 o
  -3  -4  16       22.98      -51.48     51.48 o
  -2  -4  16       15.21       -7.13     45.55 o
  -1  -4  16      958.57      867.28     77.73 o
   0  -4  16     1243.30     1108.38     63.16 o
   1  -4  16    10161.20     9777.37    294.36 o
   2  -4  16      683.43      762.82     67.62 o
   3  -4  16    18048.58    17887.15    427.86 o
  -5  -3  16     2061.60     2102.86    146.37 o
  -4  -3  16      673.96      821.77     74.10 o
  -3  -3  16       45.55      105.70     52.90 o
  -1  -3  16      129.16      147.63     23.71 o
   0  -3  16     4966.65     4920.98    132.98 o
   1  -3  16       28.49       -6.48     41.71 o
   2  -3  16        4.74        6.81     37.76 o
   3  -3  16       62.07       97.69     52.47 o
   4  -3  16     1132.42     1296.66     84.75 o
  -5  -2  16     5089.70     5521.66    216.67 o
  -4  -2  16     1950.50     1945.64    129.24 o
  -3  -2  16     4217.03     4367.21    179.52 o
  -2  -2  16      340.91      350.82     35.56 o
  -1  -2  16      432.81      447.42     44.24 o
   0  -2  16       21.35       68.39     30.15 o
   1  -2  16      388.76      385.07     30.52 o
   2  -2  16      227.35      199.44     24.37 o
   3  -2  16      455.14      489.68     36.88 o
   4  -2  16       39.03      -43.79     53.56 o
   5  -2  16     1186.13     1069.74     78.94 o
  -5  -1  16       46.49       97.91     49.50 o
  -4  -1  16     1213.82     1279.58     93.98 o
  -3  -1  16     1303.26     1272.82     99.58 o
  -2  -1  16     2370.11     2148.12    120.04 o
  -1  -1  16      982.01      910.34     69.06 o
   0  -1  16       73.65       31.32     30.18 o
   1  -1  16       17.05       56.64     41.60 o
   2  -1  16     5087.94     5018.90    175.28 o
   3  -1  16      180.52      198.23     24.15 o
   4  -1  16    11828.97    10833.61    283.36 o
   5  -1  16      190.36      199.99     28.76 o
  -5   0  16     1437.90     1495.47    117.81 o
  -4   0  16      361.64      345.00     31.94 o
  -3   0  16      340.67      329.08     27.55 o
  -2   0  16      164.75      144.34     48.41 o
  -1   0  16       99.75        4.83     60.48 o
   0   0  16      769.93      841.83     43.00 o
   1   0  16      548.56      461.16     43.80 o
   2   0  16     9634.27     9334.60    228.30 o
   3   0  16      695.31      566.56     43.25 o
   4   0  16    17554.62    17547.84    344.24 o
   5   0  16      172.91      266.72     28.32 o
   6   0  16    11403.62    11048.32    302.74 o
  -5   1  16      220.98      197.46     29.31 o
  -4   1  16     2315.67     2362.42    134.19 o
  -3   1  16     1735.94     1710.72    114.30 o
  -2   1  16      597.74      603.10     46.54 o
  -1   1  16     7006.81     7457.79    206.16 o
   0   1  16        0.37       52.63     23.35 o
   1   1  16     9817.13     9532.35    226.89 o
   2   1  16       88.27       76.50     41.71 o
   3   1  16     1349.99     1175.57     77.84 o
   4   1  16       21.24       45.33     39.95 o
   5   1  16        3.97      -25.57     42.48 o
   6   1  16      967.97      843.55     77.07 o
  -5   2  16     1811.19     1823.96    126.60 o
  -4   2  16     5788.78     6130.86    218.03 o
  -3   2  16     4579.53     4587.30    183.92 o
  -2   2  16     4720.19     4825.59    178.88 o
  -1   2  16     2208.23     2380.96    123.00 o
   0   2  16     1277.95     1273.87     66.38 o
   1   2  16      185.23       63.44     54.99 o
   2   2  16       63.86       25.03     40.28 o
   3   2  16       15.51      -37.10     38.64 o
   4   2  16      559.29      603.31     45.45 o
   5   2  16        5.47      -19.32     43.35 o
   6   2  16     1662.69     1718.74    119.90 o
  -4   3  16        3.06      -14.93     50.49 o
  -3   3  16     1017.65     1114.29     79.04 o
  -2   3  16       46.83       -6.04     53.12 o
  -1   3  16     1842.79     2242.45    123.09 o
   0   3  16      138.31      147.73     27.66 o
   1   3  16       33.62       58.39     36.44 o
   2   3  16       39.86       37.65     44.01 o
   3   3  16     5742.79     5381.84    187.93 o
   4   3  16       38.94      128.09     52.79 o
   5   3  16     9016.86     8490.72    255.12 o
   6   3  16       63.38        0.00     48.51 o
  -3   4  16      677.16      650.74     61.03 o
  -2   4  16      362.05      363.55     34.36 o
   0   4  16       35.33       53.38     31.70 o
   1   4  16     1767.39     1714.46    117.38 o
   2   4  16       16.73       -6.04     38.20 o
   3   4  16     5075.72     4861.68    188.34 o
   4   4  16        3.98       26.89     48.62 o
   5   4  16     8391.65     8785.63    273.21 o
  -2   5  16     2178.46     2324.72    159.00 o
  -1   5  16     2203.11     2097.35    139.68 o
   0   5  16     7147.11     7206.11    387.54 o
   1   5  16      444.45      420.42     36.88 o
   2   5  16     7124.84     7085.19    230.73 o
   3   5  16        5.98        0.00     39.18 o
   4   5  16     3470.81     3618.11    184.30 o
   5   5  16       93.84      148.29     57.08 o
   0   6  16     3788.30     3843.98    138.28 o
   1   6  16      826.80      850.63     81.89 o
   2   6  16      913.91      820.16     59.72 o
   3   6  16        1.21        0.00     57.51 o
  -3  -5  17     2835.62     2685.75    171.87 o
  -2  -5  17      476.47      499.23     42.92 o
  -1  -5  17     2157.76     2174.34    138.85 o
   0  -5  17      779.31      766.13     49.88 o
   1  -5  17     1197.07     1176.78     95.51 o
  -4  -4  17      707.34      784.34     51.48 o
  -3  -4  17       80.52      110.75     65.20 o
  -2  -4  17     2382.95     2324.98    145.17 o
  -1  -4  17       32.08      -58.83     58.83 o
   0  -4  17     4182.60     4192.13    137.51 o
   2  -4  17     1164.23     1206.76     93.65 o
   3  -4  17     1298.84     1276.49    109.13 o
  -4  -3  17     4089.50     4331.07    203.00 o
  -3  -3  17     1675.16     1635.55    121.77 o
  -2  -3  17     3203.58     3176.67    158.16 o
  -1  -3  17      621.32      579.94     47.86 o
   0  -3  17       87.91       29.81     46.65 o
   1  -3  17      362.24      423.59     31.39 o
   2  -3  17      656.96      634.17     46.65 o
   3  -3  17      753.65      819.59     69.38 o
   4  -3  17      384.40      418.76     36.88 o
  -5  -2  17     3020.36     3166.24    177.04 o
  -4  -2  17     2652.06     2911.10    155.61 o
  -3  -2  17     4923.17     5121.92    196.46 o
  -2  -2  17     1144.35     1180.65     80.25 o
  -1  -2  17     5317.20     5480.99    196.71 o
   0  -2  17       91.32       86.16     71.02 o
   1  -2  17     4890.87     4762.77    188.12 o
   2  -2  17     4196.05     4026.35    174.02 o
   3  -2  17     1544.69     1525.72    118.14 o
   4  -2  17     9771.60     9601.01    291.67 o
   5  -2  17     1877.24     1674.11    110.68 o
  -5  -1  17     1919.49     2002.88    133.74 o
  -4  -1  17      356.82      363.11     31.06 o
  -3  -1  17      534.94      568.29     39.74 o
  -2  -1  17     2402.82     2548.04    131.13 o
  -1  -1  17      151.90      128.64     54.11 o
   0  -1  17     2101.66     1935.23    115.85 o
   1  -1  17        5.85       22.17     29.53 o
   2  -1  17     1661.26     1745.62    106.62 o
   3  -1  17      729.70      785.12     59.50 o
   4  -1  17       79.50       13.83     56.75 o
  -5   0  17      381.93      394.94     35.78 o
  -4   0  17      811.34      832.11     64.66 o
  -3   0  17       40.76       58.72     51.15 o
  -2   0  17      129.81      107.79     49.94 o
  -1   0  17     1239.56     1134.70     90.14 o
   0   0  17       91.38       62.46     53.45 o
   1   0  17     3964.62     3820.44    150.95 o
   2   0  17       73.09      121.61     53.12 o
   3   0  17     1841.47     1904.90    115.30 o
   4   0  17      989.25     1044.47     83.87 o
   5   0  17      118.22       86.71     55.98 o
  -5   1  17     1259.66     1366.73     98.15 o
  -4   1  17       60.66      154.65     54.11 o
  -3   1  17     3752.70     4013.78    172.24 o
  -2   1  17     1058.04     1025.40     74.00 o
  -1   1  17     2724.20     2875.02    140.47 o
   0   1  17     1065.01     1058.63    154.75 o
   1   1  17       47.49       40.17     20.31 o
   2   1  17     1627.13     1721.79    102.55 o
   3   1  17     1760.25     1530.00    108.38 o
   4   1  17     1942.76     1666.30    119.25 o
   5   1  17      970.29      890.54     60.71 o
  -4   2  17     3713.66     3809.20    187.17 o
  -3   2  17     3496.00     3424.95    160.59 o
  -2   2  17     5701.57     5877.73    204.96 o
  -1   2  17     2440.55     2379.38    137.83 o
   0   2  17     3018.45     3350.76    104.02 o
   1   2  17      323.06      317.67     29.97 o
   2   2  17     6488.25     6342.36    200.94 o
   3   2  17     2350.55     2338.23    129.58 o
   5   2  17     5692.86     5136.58    202.63 o
  -4   3  17     1452.83     1623.91    102.43 o
  -3   3  17        0.52      -41.16     41.16 o
  -2   3  17      151.46      103.18     58.28 o
  -1   3  17      591.38      597.39     49.40 o
   0   3  17       30.27       53.01     30.54 o
   1   3  17      950.45      911.42     71.58 o
   2   3  17      457.59      426.46     33.92 o
   3   3  17      902.25      893.07     73.33 o
   5   3  17      199.45      164.43     67.39 o
  -3   4  17      141.56       31.83     57.41 o
  -2   4  17     1120.90     1084.89     95.18 o
  -1   4  17       27.44        0.00     58.83 o
   0   4  17       34.26       82.64     24.70 o
   1   4  17        1.57      -25.35     49.94 o
   2   4  17     1230.37     1214.15     80.91 o
   3   4  17       49.39       89.56     23.93 o
   4   4  17     1055.71     1060.72     83.11 o
   5   4  17      287.85      269.25     36.00 o
  -1   5  17      403.68      402.30     36.11 o
   0   5  17      990.78      983.84     59.96 o
   1   5  17     1075.59     1127.25     89.36 o
   2   5  17        7.16       36.33     42.92 o
   3   5  17     2186.38     2362.62    150.99 o
   4   5  17     1521.13     1625.91    105.95 o
   1   6  17     1834.51     1865.25     95.19 o
  -1  -5  18     6717.82     7134.54    196.33 o
  -3  -4  18     1292.46     1299.88     99.58 o
  -2  -4  18     3504.61     3249.63    174.64 o
  -1  -4  18      814.86      816.52     70.48 o
   0  -4  18       43.52       27.97     40.19 o
   1  -4  18     2215.90     2099.31    155.05 o
   2  -4  18     2883.06     3098.84    185.05 o
  -4  -3  18     2332.76     2710.32    169.55 o
  -3  -3  18      882.17      915.66     71.03 o
  -2  -3  18     3025.12     2887.62    162.00 o
  -1  -3  18       55.22       49.06     46.10 o
   0  -3  18     1698.57     1646.36     86.99 o
   1  -3  18        1.58       37.21     47.64 o
   2  -3  18        5.08       45.99     49.61 o
   3  -3  18      548.27      451.38     41.93 o
  -4  -2  18     4737.97     5063.52    209.07 o
  -3  -2  18     3422.53     3291.19    162.34 o
  -2  -2  18     1672.80     1863.29    120.34 o
  -1  -2  18      815.59      824.55     65.21 o
   0  -2  18      612.98      640.53     31.01 o
   1  -2  18      106.11      165.19     56.42 o
   2  -2  18       13.34       27.11     48.84 o
   3  -2  18      979.44      976.72     75.42 o
   4  -2  18      276.27      265.52     36.55 o
  -4  -1  18      587.12      633.27     57.96 o
  -3  -1  18    17886.97    18967.40    369.10 o
  -2  -1  18     3403.05     3327.00    157.62 o
  -1  -1  18    11196.60    11384.49    276.53 o
   0  -1  18    13662.24    13419.73    213.88 o
   1  -1  18     3006.22     3281.96    150.14 o
   2  -1  18     9128.00     8804.96    251.86 o
   3  -1  18      580.86      513.85     44.90 o
   4  -1  18     4902.41     4432.36    194.80 o
   5  -1  18      797.53      755.70     55.00 o
  -4   0  18      651.48      737.68     63.67 o
  -3   0  18    14101.78    14318.43    325.87 o
  -2   0  18     1501.04     1442.71    106.28 o
  -1   0  18     8186.38     8554.08    238.62 o
   0   0  18      383.81      423.97     30.74 o
   1   0  18      217.25      148.62     77.93 o
   2   0  18     3965.70     3974.76    162.59 o
   3   0  18     3142.50     3317.11    155.09 o
   4   0  18     7587.40     7196.01    239.65 o
   5   0  18     2472.97     2320.68    158.68 o
  -4   1  18     1205.52     1146.16     89.91 o
  -3   1  18     1503.41     1512.63    115.28 o
  -2   1  18     2668.01     2660.47    140.03 o
  -1   1  18     2264.80     2354.33    133.10 o
   0   1  18      655.70      799.83     44.51 o
   1   1  18     1491.33     1474.24    103.32 o
   2   1  18      364.17      298.57     29.97 o
   3   1  18       10.74       29.63     35.01 o
   4   1  18      191.83      128.75     55.43 o
   5   1  18      783.36      756.69     57.41 o
  -4   2  18     2232.09     2389.62    154.06 o
  -3   2  18     5449.58     5359.19    209.44 o
  -2   2  18      838.86      757.91     54.89 o
  -1   2  18     2776.72     2646.16    144.86 o
   0   2  18      350.37      410.01     22.93 o
   1   2  18      382.58      363.77     29.86 o
   2   2  18      103.75       57.84     52.36 o
   3   2  18        1.87      -24.37     45.66 o
   4   2  18      853.36      842.66     66.09 o
   5   2  18       24.83       94.06     40.28 o
  -3   3  18      386.12      386.49     35.67 o
  -2   3  18    13051.86    13706.35    327.53 o
  -1   3  18     2234.96     2234.33    136.06 o
   0   3  18     9969.74    10537.59    194.80 o
   1   3  18     7855.69     7931.68    238.59 o
   2   3  18     1958.97     2024.38    128.47 o
   3   3  18     6228.86     6274.98    217.61 o
   4   3  18       19.79       13.94     45.99 o
   5   3  18     1740.74     1697.67    126.27 o
  -2   4  18    10922.80    11916.94    332.41 o
  -1   4  18      920.64      828.07     69.71 o
   0   4  18     8861.12     9435.58    195.58 o
   1   4  18      397.72      390.12     33.48 o
   2   4  18     1491.28     1475.62    110.67 o
   3   4  18     2877.36     2611.83    156.94 o
   4   4  18      941.85     1027.98     85.30 o
  -1   5  18     1860.41     2043.14    149.33 o
   0   5  18      474.96      583.89     37.16 o
   1   5  18     1359.09     1417.92    101.23 o
   2   5  18      373.68      403.17     38.53 o
   3   5  18      489.23      571.13     41.93 o
  -2  -4  19     1132.70     1235.61     96.06 o
  -1  -4  19      132.83      209.32     32.82 o
   0  -4  19     6959.02     6698.34    330.28 o
   1  -4  19      237.78      153.67     76.18 o
  -3  -3  19        4.96      -31.94     53.01 o
  -2  -3  19    14564.27    15175.72    367.35 o
  -1  -3  19      632.63      650.63     57.41 o
   0  -3  19    25698.70    25516.10    333.39 o
   1  -3  19     1180.73     1207.09     93.43 o
   2  -3  19    16811.48    16587.97    386.56 o
   3  -3  19     1179.96     1185.34    104.40 o
  -4  -2  19       99.75       94.61     69.70 o
  -3  -2  19      917.90      952.88     73.00 o
  -2  -2  19      955.99     1002.96     72.02 o
  -1  -2  19       57.18       91.65     23.05 o
   0  -2  19     3846.67     4101.64    140.77 o
   1  -2  19      866.40      884.82     70.92 o
   2  -2  19     5542.63     5629.56    215.93 o
   3  -2  19      233.03      243.13     31.61 o
  -4  -1  19     1518.69     1740.31    135.37 o
  -3  -1  19      197.46      267.16     30.73 o
  -2  -1  19      274.12      309.10     31.72 o
  -1  -1  19       37.95       -6.26     59.05 o
   0  -1  19       50.92       99.79     64.26 o
   1  -1  19       59.06      122.27     22.06 o
   2  -1  19       49.75      -26.34     59.05 o
   3  -1  19      229.74      192.09     70.80 o
   4  -1  19       47.46        0.00     60.26 o
  -4   0  19      157.35      159.70     29.42 o
  -3   0  19     2634.12     2693.96    151.99 o
  -2   0  19       24.63       56.86     50.05 o
  -1   0  19      850.61      727.07     68.61 o
   0   0  19       90.79      103.93     36.19 o
   1   0  19     8351.52     7744.19    235.98 o
   2   0  19      375.34      391.21     33.48 o
   3   0  19     6860.69     6592.76    226.10 o
   4   0  19      192.24      322.37     29.20 o
  -4   1  19      983.55     1108.34     94.30 o
  -3   1  19    13869.46    14050.64    341.00 o
  -2   1  19       71.22       76.61     62.56 o
  -1   1  19    18985.64    19963.01    373.95 o
   0   1  19      788.02      850.94     43.75 o
   1   1  19    25482.11    25051.00    411.71 o
   2   1  19     2486.59     2240.84    130.13 o
   3   1  19    21001.22    20629.86    387.63 o
   4   1  19     3349.03     3463.39    168.27 o
  -3   2  19       21.75      109.87     49.06 o
  -2   2  19     2563.57     2692.83    154.62 o
  -1   2  19     1010.36     1133.61     82.23 o
   0   2  19      384.36      385.41     22.52 o
   1   2  19     3382.51     3246.75    156.19 o
   2   2  19       22.29       12.40     46.54 o
   3   2  19     9014.12     8792.04    259.74 o
   4   2  19       85.95       90.00     27.33 o
  -2   3  19      546.41      588.04     46.54 o
  -1   3  19      683.64      758.21     65.86 o
   0   3  19        6.48      -32.33     54.06 o
   1   3  19      423.85      594.40     48.08 o
   2   3  19       15.24       66.40     47.86 o
   3   3  19        9.48       55.32     45.88 o
   4   3  19      231.54      264.75     29.42 o
  -1   4  19       59.33       94.50     61.03 o
   0   4  19      358.04      448.34     37.76 o
   1   4  19        0.56        7.24     56.53 o
   2   4  19     5372.54     5303.61    214.81 o
   3   4  19      139.29      164.75     57.08 o
  -2  -3  20        1.68        8.12     53.45 o
  -1  -3  20       14.97        0.00     55.76 o
   0  -3  20      255.09      315.48     59.16 o
   1  -3  20      132.64      118.76     69.92 o
  -3  -2  20        4.43       15.70     39.84 o
  -2  -2  20     2665.05     2974.20    160.22 o
  -1  -2  20      972.38     1035.67     77.51 o
   0  -2  20     6234.50     6389.25    213.92 o
   1  -2  20      426.07      438.74     39.08 o
   2  -2  20     3875.73     4250.88    195.19 o
   3  -2  20        5.55       66.51     51.37 o
  -3  -1  20     1325.65     1432.18    112.53 o
  -2  -1  20     8231.20     7758.23    255.62 o
  -1  -1  20     2595.43     2661.89    148.91 o
   0  -1  20    10446.41    11043.74    205.49 o
   1  -1  20     3429.65     3496.58    172.89 o
   2  -1  20     4658.15     4383.04    198.63 o
   3  -1  20     1247.27     1173.62     89.92 o
  -3   0  20     5350.86     5952.43    228.21 o
  -2   0  20      560.43      537.33     40.84 o
  -1   0  20     8553.30     8765.77    260.60 o
   0   0  20      711.81      666.14     34.16 o
   1   0  20     5228.22     5250.55    219.43 o
   2   0  20      463.92      399.89     35.46 o
   3   0  20     1891.56     1855.97    138.13 o
   4   0  20      695.42      715.62     57.19 o
  -3   1  20       29.59       37.10     54.00 o
  -2   1  20      113.39       75.52     52.69 o
  -1   1  20       51.70       66.95     45.44 o
   0   1  20       34.34       75.35     34.14 o
   1   1  20      481.17      527.34     37.54 o
   2   1  20      119.78       -6.48     63.11 o
   3   1  20     1457.71     1569.14    114.95 o
   4   1  20     2079.35     1880.61    137.80 o
  -2   2  20      115.26       43.36     63.77 o
  -1   2  20     2064.90     2515.76    146.70 o
   0   2  20     4190.35     4687.23    137.77 o
   1   2  20     7008.56     6576.84    228.52 o
   2   2  20     2463.10     2556.93    141.44 o
   3   2  20     7208.86     7349.10    243.47 o
   4   2  20      478.79      545.33     43.69 o
  -2   3  20     1174.86     1352.32    102.98 o
  -1   3  20     7493.51     7854.48    263.05 o
   0   3  20     3139.22     3612.44    249.81 o
   1   3  20    11816.89    11768.36    311.59 o
   2   3  20     2146.38     2342.51    145.49 o
   3   3  20     7834.42     7756.99    257.02 o
   0   4  20     5473.54     5833.76    163.57 o
   1   4  20     1651.97     1963.90    135.71 o
   2   4  20     3456.41     3635.05    191.88 o
  -2  -2  21      824.69      827.28     82.22 o
  -1  -2  21      994.69     1131.18     85.52 o
   0  -2  21        0.57      -39.58     39.58 o
   1  -2  21        1.01       24.37     54.77 o
  -2  -1  21      108.08      128.09     82.10 o
  -1  -1  21      259.36      175.18     71.46 o
   0  -1  21      640.34      768.69     52.47 o
   1  -1  21        1.46      -62.01     62.01 o
   2  -1  21     4347.29     4274.42    199.06 o
  -2   0  21     1409.39     1585.14    104.74 o
  -1   0  21       82.56     -100.21    100.21 o
   0   0  21      569.42      600.78     37.45 o
   1   0  21      107.74      167.17    105.15 o
   2   0  21     2589.39     2639.87    143.97 o
   3   0  21       16.47       30.18     51.26 o
  -2   1  21      675.58      778.29     57.85 o
  -1   1  21     1664.70     1816.24    132.52 o
   0   1  21        8.52      -19.92     38.08 o
   1   1  21     2023.64     2162.49    143.18 o
   2   1  21      951.74      973.20     77.29 o
   3   1  21      119.79      161.02     58.50 o
  -1   2  21     2100.43     2238.92    143.62 o
   0   2  21     1453.20     1463.61    117.09 o
   1   2  21      460.79      465.42     36.99 o
   2   2  21       48.37       85.83     42.92 o
   3   2  21      112.03      154.10     29.64 o
   0   3  21       39.78        3.98     41.45 o
   1   3  21      808.38      924.54     64.33 o
   2   3  21       72.25      106.14     65.09 o
  -1  -1  22      824.17      754.16     64.88 o
   0  -1  22     1703.21     1814.06     97.74 o
   1  -1  22     1329.34     1472.47    108.03 o
  -1   0  22        0.07       54.66     57.84 o
   0   0  22      428.37      431.92     28.37 o
   1   0  22      283.31      225.24     35.45 o
   2   0  22      611.53      597.49     50.28 o
  -1   1  22      537.86      474.87     46.43 o
   0   1  22     2681.15     2731.16    150.83 o
   1   1  22        2.81      -51.92     59.71 o
   2   1  22     3056.26     3124.07    174.18 o
   1   2  22       68.83       68.38     60.26 o
 
